# Supplementary material for: Loss-of-function mutation in anthocyanidin reductase activates the anthocyanin synthesis pathway in strawberry
Source: Mol Hortic. 2024 Sep 14;4:33. doi: 10.1186/s43897-024-00106-2 (PMC11401314; doi:10.1186/s43897-024-00106-2)
Supplement: Supplementary file 2 — Supplementary Material 2 [file 43897_2024_106_MOESM2_ESM.xlsx]

## Sheet: final
Supplemental Table S1. The information of candidate SNPs.
SNP NO.	Pos	Depth	Annotation	SnpEffGeneName	Codon	Function annotation
SNP1	1458791	13	intergenic_region	FvH4_3g02774-FvH4_3g02790	-
SNP2	1563363	22	intergenic_region	FvH4_3g02920-FvH4_3g02930	-
SNP3	1584981	30	intron_shear_variant	FvH4_3g02980	-	Anthocyanidin reductase
SNP4	2003266	26	missense_variant	FvH4_3g03590	Pro/Leu	S-receptor-like serine/threonine-protein kinase
SNP5	2027143	9	intergenic_region	FvH4_3g03610-FvH4_3g03620	-
