# Supplementary material for: Loss-of-function mutation in anthocyanidin reductase activates the anthocyanin synthesis pathway in strawberry
Source: Mol Hortic. 2024 Sep 14;4:33. doi: 10.1186/s43897-024-00106-2 (PMC11401314; doi:10.1186/s43897-024-00106-2)
Supplement: Supplementary file 3 — Supplementary Material 3 [file 43897_2024_106_MOESM3_ESM.xlsx]

## Sheet: Sheet1
Supplemental Table S2. The mapping result of RNA-Seq.
Sample	Total_read	Reads_mapped
RG-rep1	62909432	0.9802
RG-rep2	35972151	0.9866
RG-rep3	48765466	0.9811
anr-rep1	47420549	0.9813
anr-rep2	57571833	0.9806
anr-rep3	37567620	0.9861
