# Supplementary material for: Loss-of-function mutation in anthocyanidin reductase activates the anthocyanin synthesis pathway in strawberry
Source: Mol Hortic. 2024 Sep 14;4:33. doi: 10.1186/s43897-024-00106-2 (PMC11401314; doi:10.1186/s43897-024-00106-2)
Supplement: Supplementary file 4 — Supplementary Material 4 [file 43897_2024_106_MOESM4_ESM.xls]

## Sheet: RG_vs_anr
Supplemental Table S3. The differentially expressed genes in RG compared with anr mutant.
GeneID	RG1_FPKM	RG2_FPKM	RG3_FPKM	anr1_FPKM	anr2_FPKM	anr3_FPKM	pValue	FDR	log2FC	regulated
FvesChr1G00279560	10.7635	11.0936	9.99371	26.3153	25.4189	25.0886	3.02748e-63	2.80912e-61	1.19504	up
FvesChr1G00279610	4.78489	4.91637	5.20375	2.28772	2.41997	2.92834	5.36034e-16	7.92516e-15	-1.0484	down
FvesChr1G00280210	2.59119	2.74366	2.26157	7.99696	8.11517	7.70843	1.45992e-66	1.48242e-64	1.57617	up
FvesChr1G00281250	0.429857	0.510987	0.426248	1.10056	1.0658	0.890467	6.13557e-05	0.000290661	1.09796	up
FvesChr1G00281750	6.83029	7.39687	6.38805	28.3411	25.8054	26.6238	2.46495e-101	4.97457e-99	1.89751	up
FvesChr1G00282260	62.2678	69.8549	57.638	169.811	167.111	178.081	8.62361e-91	1.43534e-88	1.36391	up
FvesChr1G00282910	112.07	109.876	114.728	56.5641	56.0255	56.3041	3.83538e-105	8.14765e-103	-1.07274	down
FvesChr1G00282950	7.23557	8.50409	8.87266	24.7798	20.8067	19.6549	1.52197e-28	4.39574e-27	1.33492	up
FvesChr1G00283030	8.00354	9.22472	7.90352	20.2978	20.8236	21.6772	9.58192e-48	5.48582e-46	1.2489	up
FvesChr1G00283560	7.89537	9.17708	7.4057	17.7894	19.3715	18.5886	1.48164e-24	3.56499e-23	1.11777	up
FvesChr1G00283820	1.59469	1.8082	1.35364	3.73349	3.57884	3.24608	8.11519e-17	1.277e-15	1.0814	up
FvesChr1G00285140	0.385713	0.524012	0.559001	1.12719	0.809219	1.46071	6.03212e-05	0.000286353	1.13281	up
FvesChr1G00285170	0.180572	0.201592	0.216806	0.449693	0.439355	0.487061	1.09068e-09	9.82644e-09	1.12557	up
FvesChr1G00285550	0.125868	0.223041	0.257414	0.679333	0.771213	0.752815	3.34461e-09	2.87993e-08	1.80923	up
FvesChr1G00285580	2.1986	2.29871	1.98157	4.49783	5.06778	4.31498	2.07809e-14	2.73884e-13	1.02838	up
FvesChr1G00286180	0.894326	0.949212	1.208	2.56584	2.0433	2.39218	6.729e-16	9.88533e-15	1.11988	up
FvesChr1G00286190	0.672679	0.603623	0.471314	1.0774	1.44172	1.29897	1.3243e-08	1.07441e-07	1.04951	up
FvesChr1G00286820	0.545776	0.863641	0.83576	2.71065	2.90463	3.01118	6.57701e-16	9.67084e-15	1.88773	up
FvesChr1G00286900	0.920407	0.713557	0.41971	5.05818	4.54764	4.79255	2.77203e-40	1.28605e-38	2.71816	up
FvesChr1G00287230	3.40658	4.10608	3.82799	9.65777	9.2408	10.2853	1.39397e-52	9.4166e-51	1.29004	up
FvesChr1G00288670	127.064	131.837	128.295	25.9858	27.8496	28.0019	0	0	-2.31982	down
FvesChr1G00289650	2.65351	2.90314	2.91036	1.08607	1.19711	1.41944	3.46513e-15	4.81864e-14	-1.27576	down
FvesChr1G00290130	116.139	126.13	110.465	19.3363	21.1847	19.9892	1.42147e-278	2.08633e-275	-2.61849	down
FvesChr1G00290180	19.3314	25.7938	19.3958	68.61	83.6121	80.0094	4.87076e-65	4.68086e-63	1.77632	up
FvesChr1G00290190	2.24824	2.4632	2.54469	7.08971	6.94683	6.36157	3.20787e-21	6.58919e-20	1.42075	up
FvesChr1G00290210	7.85758	10.7555	7.21206	18.4597	19.0919	19.8697	6.61981e-18	1.1203e-16	1.08419	up
FvesChr1G00290400	0.394005	0.373286	0.416533	1.06186	0.808598	0.798746	3.01386e-07	2.08211e-06	1.09465	up
FvesChr1G00290640	6.66774	7.50407	6.56059	16.9275	16.63	17.7509	1.92328e-50	1.19429e-48	1.2339	up
FvesChr1G00291170	2.42097	2.22817	2.50943	6.74146	6.85291	6.54891	3.70894e-45	1.99603e-43	1.41297	up
FvesChr1G00291740	1.92214	1.72447	2.04017	5.24062	3.94847	4.1526	1.36605e-13	1.68873e-12	1.14895	up
FvesChr1G00291820	0.185996	0.3685	0.344829	1.12237	0.837585	1.05355	5.73316e-08	4.32734e-07	1.69415	up
FvesChr1G00291920	2.09619	1.70961	1.84085	0.481477	0.540661	0.401738	9.28525e-13	1.09264e-11	-2.05395	down
FvesChr1G00291970	19.6219	22.1946	17.961	8.32066	8.91226	10.1284	6.70332e-33	2.32243e-31	-1.20616	down
FvesChr1G00292510	11.4497	11.6954	10.5589	28.6889	26.2054	27.749	2.13013e-68	2.26257e-66	1.21757	up
FvesChr1G00292570	1.87504	2.05818	1.73424	4.94051	4.52638	5.11036	4.81663e-29	1.41906e-27	1.28903	up
FvesChr1G00292960	1.04127	1.20448	1.1383	2.61483	2.64369	2.97959	2.99496e-18	5.19932e-17	1.21089	up
FvesChr1G00292990	0.577589	0.504854	0.442729	1.14227	1.32301	1.60835	1.79306e-07	1.27923e-06	1.33038	up
FvesChr1G00293240	0.771488	0.680591	0.789722	0.414585	0.244176	0.194582	7.03765e-05	0.000329341	-1.46461	down
FvesChr1G00293350	133.507	174.072	119.61	594.794	618.832	609.821	2.14623e-31	7.00019e-30	2.0151	up
FvesChr1G00293390	45.7843	44.9706	48.7736	21.4129	24.7813	25.1796	1.43058e-48	8.49143e-47	-1.04513	down
FvesChr1G00293550	5.08225	5.36867	5.24002	2.06984	1.56888	1.68387	2.3393e-09	2.04593e-08	-1.63773	down
FvesChr1G00293640	1.63202	1.72599	1.49587	4.66345	4.33861	4.36277	2.30794e-43	1.19428e-41	1.38783	up
FvesChr1G00293980	10.2878	10.7998	9.09132	31.6742	31.0293	31.4229	1.72576e-123	5.06589e-121	1.56541	up
FvesChr1G00294980	0.913999	0.666849	1.11892	1.9873	2.34583	2.10376	1.09275e-09	9.83958e-09	1.16637	up
FvesChr1G00296110	21.4878	24.0493	21.7147	5.79209	7.53259	7.15815	3.43463e-81	4.95108e-79	-1.79097	down
FvesChr1G00296540	29.0422	31.897	27.0732	57.6206	71.7299	62.1377	8.6742e-30	2.63242e-28	1.04788	up
FvesChr1G00296660	1.76957	1.56169	1.70051	3.42328	4.32582	3.78841	2.2343e-09	1.96155e-08	1.11777	up
FvesChr1G00296750	26.0268	30.3538	23.7112	64.3136	58.853	57.1191	4.17808e-38	1.8182e-36	1.0963	up
FvesChr1G00296880	0.468746	0.556125	0.302037	1.05449	0.782437	1.01841	0.000114968	0.000520516	1.03479	up
FvesChr1G00297130	5.26657	5.12137	4.73161	1.54083	2.99284	1.64277	2.09261e-10	2.03893e-09	-1.3525	down
FvesChr1G00297140	4.21242	3.43319	3.75705	1.61604	1.62802	1.59428	3.85706e-21	7.87259e-20	-1.3173	down
FvesChr1G00297190	2.27146	2.48401	2.78934	5.44698	5.31288	5.18981	2.92988e-17	4.75407e-16	1.0063	up
FvesChr1G00297960	1.41617	1.55537	1.26221	8.03151	8.79947	8.98084	8.85631e-95	1.53747e-92	2.53848	up
FvesChr1G00298120	1.93741	2.36212	1.62095	0.749426	0.903606	1.00496	5.91879e-09	4.95894e-08	-1.23155	down
FvesChr1G00298200	6.23506	6.34871	4.60771	12.9786	12.2329	11.6905	2.39821e-17	3.90707e-16	1.0279	up
FvesChr1G00298510	2.82962	2.86754	2.48142	6.72335	6.86007	6.67638	5.98514e-44	3.10708e-42	1.23373	up
FvesChr1G00298550	10.8695	11.5309	10.2016	29.3248	25.8212	25.2356	7.98951e-29	2.33169e-27	1.22881	up
FvesChr1G00298570	28.4326	26.6178	25.9318	5.23576	5.72045	5.7493	1.20342e-156	6.26748e-154	-2.35556	down
FvesChr1G00298800	0.355564	0.556147	0.267646	1.08894	1.01128	0.855591	2.73049e-07	1.9018e-06	1.27322	up
FvesChr1G00299320	1.1582	1.22928	1.03528	3.11228	3.59534	3.77812	1.62298e-19	3.02924e-18	1.54146	up
FvesChr1G00299620	1.25693	1.7937	1.18165	8.15384	7.37539	8.17098	2.36039e-56	1.7166e-54	2.43086	up
FvesChr1G00299700	15.3727	20.8329	12.5118	62.2335	76.7143	74.6597	1.10976e-17	1.84902e-16	2.05487	up
FvesChr1G00299990	1.02986	1.34028	1.12571	3.12388	2.5496	2.94402	4.76477e-11	4.95027e-10	1.23497	up
FvesChr1G00300170	2.82811	4.07807	3.53227	9.7776	10.7353	8.89703	2.69781e-27	7.29585e-26	1.43074	up
FvesChr1G00300190	2.23061	2.677	2.16245	6.46965	5.9022	5.27382	5.72077e-25	1.40155e-23	1.25174	up
FvesChr1G00300600	1.44512	1.99174	2.15668	4.9831	5.1707	5.42325	2.13646e-11	2.27228e-10	1.41294	up
FvesChr1G00300640	0.699316	0.647768	0.404105	1.79484	1.95351	1.76624	7.46139e-10	6.88617e-09	1.57845	up
FvesChr1G00300800	5.35065	4.20582	5.31019	2.36602	2.51651	2.13869	3.0101e-16	4.55464e-15	-1.15881	down
FvesChr1G00300830	8.28411	8.55199	9.12302	3.32105	3.65517	5.01232	1.03617e-11	1.12805e-10	-1.20343	down
FvesChr1G00301130	3.00354	3.22029	2.58872	7.83347	8.5429	8.97002	3.53105e-43	1.82137e-41	1.45029	up
FvesChr1G00301680	1.98956	2.172	1.77885	0.367523	0.254827	0.424601	1.15307e-20	2.28702e-19	-2.60694	down
FvesChr1G00302130	1.45876	1.62827	1.39443	3.43006	3.3918	3.56239	7.40079e-26	1.87871e-24	1.14003	up
FvesChr1G00302480	0.737945	1.0416	0.6701	7.2744	7.03726	7.07264	1.00114e-80	1.41785e-78	3.07898	up
FvesChr1G00302510	1.90331	2.90202	2.28956	0.516043	0.433703	0.728672	1.26132e-17	2.0929e-16	-2.17393	down
FvesChr1G00302530	1.34459	1.77596	1.34307	36.0428	35.1317	34.2819	0	0	4.51363	up
FvesChr1G00302560	0.366374	0.559958	0.248409	1.31071	1.24226	1.02776	5.07712e-06	2.94433e-05	1.56308	up
FvesChr1G00303080	0.0393924	0.050172	0.112678	0.284401	0.302613	0.249697	9.07542e-07	5.86795e-06	1.97906	up
FvesChr1G00303350	43.9641	45.4847	43.4416	18.8723	19.5351	20.7004	5.9895e-89	9.67005e-87	-1.247	down
FvesChr1G00304130	31.5788	32.9242	34.0896	8.47807	9.63379	7.50229	5.55747e-76	7.23592e-74	-2.01158	down
FvesChr1G00304460	28.9786	37.0615	25.1549	144.956	148.73	148.808	4.2109e-37	1.76584e-35	2.2005	up
FvesChr1G00305120	51.6573	57.3946	45.3282	133.441	127.701	127.94	1.06666e-67	1.11105e-65	1.25721	up
FvesChr1G00305230	36.1404	36.2442	39.0712	20.2385	19.75	15.9464	6.41695e-23	1.44493e-21	-1.06603	down
FvesChr1G00307080	19.0552	21.578	19.4554	51.402	51.5133	50.1476	6.97381e-85	1.06219e-82	1.27474	up
FvesChr1G00308930	61.5246	61.7511	61.1116	145.045	150.375	154.539	1.28461e-137	4.60889e-135	1.20976	up
FvesChr1G00308980	0.528059	0.514799	0.49727	1.02423	1.05688	1.47182	6.33993e-05	0.00029938	1.12051	up
FvesChr1G00309300	4.51212	4.38659	4.67479	10.6401	10.8075	9.78528	2.64139e-59	2.1538e-57	1.12572	up
FvesChr1G00309310	0.447985	0.298872	0.496294	1.17925	1.19348	0.947697	4.28812e-12	4.79776e-11	1.32913	up
FvesChr1G00310470	0.829219	0.909075	0.960767	0.230736	0.355901	0.169873	2.39883e-07	1.68314e-06	-1.87661	down
FvesChr1G00310630	0.596847	0.382476	0.415172	1.68916	1.58699	1.38511	7.23217e-09	5.99401e-08	1.64386	up
FvesChr1G00310930	5.34859	6.23159	5.35934	12.4782	11.502	11.9725	6.03943e-36	2.39574e-34	1.01232	up
FvesChr1G00312110	0.308659	0.311221	0.179847	0.602838	0.729051	0.733685	3.25572e-08	2.51862e-07	1.29492	up
FvesChr1G00312570	0.776581	0.949525	0.840579	2.51332	2.56731	2.94453	3.68983e-28	1.0433e-26	1.57535	up
FvesChr1G00312640	0.187954	0.208696	0.220563	0.607599	0.704698	0.818954	2.30252e-07	1.62404e-06	1.71318	up
FvesChr1G00313130	1.15394	1.55066	1.02052	2.84155	2.07328	3.15044	1.25577e-06	7.97263e-06	1.04354	up
FvesChr1G00314110	14.758	18.1662	13.4899	41.2748	35.1409	37.6784	8.02639e-38	3.44644e-36	1.22317	up
FvesChr1G00314270	0.450214	0.890074	0.879883	0.399694	0.341761	0.413248	0.00118224	0.0043223	-1.01548	down
FvesChr1G00314360	2.09061	0.859538	1.76252	3.07326	3.75416	4.09573	5.7049e-05	0.000272582	1.10661	up
FvesChr1G00315600	1.15913	1.11545	0.867781	0.249809	0.218347	0.479404	1.16539e-06	7.4315e-06	-1.84467	down
FvesChr1G00315610	79.2037	79.0705	79.5041	11.2646	11.6841	11.6048	0	0	-2.8599	down
FvesChr1G00316430	20.4025	28.388	19.6016	139.077	129.751	135.795	2.26875e-40	1.05864e-38	2.4871	up
FvesChr1G00316960	11.2111	9.03316	11.0592	2.30469	2.59306	2.01766	5.06206e-73	6.05385e-71	-2.24839	down
FvesChr1G00318250	37.4857	31.9182	32.8339	17.1827	14.8042	15.8686	1.22185e-45	6.66447e-44	-1.17481	down
FvesChr1G00319440	0.0978598	0.044316	0.157583	0.506162	0.539194	0.506802	5.86329e-08	4.42143e-07	2.25988	up
FvesChr2G00178920	0.368382	0.212252	0.11708	0.714521	0.724904	0.606832	4.5382e-05	0.000221424	1.45522	up
FvesChr2G00179800	2.83185	2.62146	3.01812	1.30779	1.64694	1.15437	5.33504e-09	4.49553e-08	-1.1103	down
FvesChr2G00180060	0.54223	0.652728	0.445011	2.68921	2.51634	2.09943	7.70652e-26	1.95325e-24	2.09509	up
FvesChr2G00180110	3.5473	2.8112	3.078	6.42171	7.21903	7.16247	9.44491e-16	1.37625e-14	1.05488	up
FvesChr2G00180380	0.376989	0.679001	0.334031	0.94541	1.39203	1.14628	0.000121961	0.000549401	1.28259	up
FvesChr2G00181880	0.162753	0.127563	0.0875373	0.246878	0.368118	0.405229	3.80946e-05	0.000189417	1.34403	up
FvesChr2G00182560	0.0872304	0.0740671	0.1505	0.475354	0.765834	0.605027	2.569e-10	2.48511e-09	2.48221	up
FvesChr2G00182640	0.308533	0.17465	0.271174	0.704333	0.637691	0.560972	9.74714e-07	6.27713e-06	1.23738	up
FvesChr2G00183250	1.39118	1.49552	1.81727	0.321823	0.642373	0.351147	3.93925e-14	5.08794e-13	-1.89252	down
FvesChr2G00183980	0.164272	0.278965	0.278449	0.487771	0.651114	0.482479	0.000845603	0.00319725	1.11711	up
FvesChr2G00184610	2.86803	3.77939	2.61036	8.59056	9.53085	9.45469	7.11735e-37	2.95398e-35	1.50729	up
FvesChr2G00185210	0.844431	1.41825	1.4982	4.13968	4.14927	3.04861	9.481e-14	1.19029e-12	1.53256	up
FvesChr2G00185450	1.95961	2.2356	2.10796	1.11753	0.915736	1.05714	6.01678e-08	4.52661e-07	-1.10682	down
FvesChr2G00186580	0.152984	0.0897482	0.127301	0.266159	0.312412	0.346624	4.60743e-05	0.000224057	1.21896	up
FvesChr2G00187650	3.10699	3.74561	2.29174	7.70608	7.97751	6.84744	1.8522e-16	2.8507e-15	1.23396	up
FvesChr2G00187660	8.4102	7.75821	6.11588	17.7447	17.3093	17.98	6.85684e-24	1.59515e-22	1.17212	up
FvesChr2G00188740	20.6556	19.0554	19.1607	9.59932	10.2802	10.1446	5.26249e-40	2.4206e-38	-1.0495	down
FvesChr2G00191130	0.849303	0.859822	0.944745	2.20699	2.32766	1.94942	7.41454e-18	1.24826e-16	1.21586	up
FvesChr2G00191390	0.637833	0.506642	0.732398	1.48991	1.78771	1.94798	2.46708e-08	1.93542e-07	1.38706	up
FvesChr2G00191470	0.581038	0.724706	0.667721	1.35833	1.32524	1.54599	2.53284e-11	2.68149e-10	1.02879	up
FvesChr2G00191860	0.383936	0.249702	0.415399	1.02461	0.761695	0.872547	4.31399e-05	0.0002117	1.24391	up
FvesChr2G00193920	0.22108	0.25783	0.260739	0.623413	0.677361	0.547468	1.21052e-09	1.08516e-08	1.25612	up
FvesChr2G00194470	1.16625	1.7082	1.08109	5.13369	5.26223	5.45789	1.46228e-45	7.92231e-44	1.94227	up
FvesChr2G00195480	0.0626121	0.0631319	0.0348241	0.222647	0.178297	0.212161	3.86981e-08	2.97232e-07	1.85713	up
FvesChr2G00195960	17.3038	19.2697	17.459	8.32173	10.7407	9.23142	1.63901e-26	4.30273e-25	-1.00699	down
FvesChr2G00198520	0.520887	0.494758	0.493842	1.05028	1.11321	1.12876	5.94925e-05	0.000282835	1.04581	up
FvesChr2G00198590	0.654507	0.604227	0.748301	0.346484	0.404934	0.29858	2.39292e-05	0.000123273	-1.00311	down
FvesChr2G00199320	0.491556	0.353167	0.408594	1.24191	1.29811	1.1015	5.92567e-15	8.10762e-14	1.44995	up
FvesChr2G00200340	4.77148	4.76223	3.71138	11.758	11.1982	13.1242	2.48687e-32	8.39968e-31	1.36806	up
FvesChr2G00200380	0.241796	0.0892644	0.133649	0.693292	0.980258	1.07188	6.55405e-09	5.45802e-08	2.42386	up
FvesChr2G00200570	59.8371	57.4855	59.7146	11.8414	13.6402	11.5256	4.12426e-264	5.12202e-261	-2.33186	down
FvesChr2G00200590	2.61005	3.08845	2.28302	0.944607	1.09656	1.10836	1.85434e-15	2.63716e-14	-1.41496	down
FvesChr2G00200600	3.957	4.44641	4.07945	1.12008	1.10556	1.37001	1.02244e-16	1.60264e-15	-1.88082	down
FvesChr2G00202540	0.553479	0.367793	0.435946	1.13577	0.790446	1.12942	1.89484e-05	9.91001e-05	1.07229	up
FvesChr2G00203780	0.804968	0.670839	1.0423	2.24562	1.99018	1.88175	1.98711e-09	1.75407e-08	1.19693	up
FvesChr2G00204320	4.5913	3.67156	4.3236	1.91615	2.52253	2.18198	2.08171e-09	1.83356e-08	-1.00409	down
FvesChr2G00204890	0.231345	0.257397	0.197761	1.56795	1.39048	1.4008	1.03175e-37	4.39514e-36	2.60005	up
FvesChr2G00205820	2.22647	1.84117	2.17824	0.801114	0.82057	0.657994	1.2507e-12	1.46005e-11	-1.52616	down
FvesChr2G00207620	2.69383	2.98141	2.80466	5.24303	6.86029	6.25388	1.25612e-21	2.66142e-20	1.04097	up
FvesChr2G00207630	1.53668	1.52225	1.85588	4.04033	3.96207	4.10346	4.06011e-07	2.76118e-06	1.22194	up
FvesChr2G00207860	1.1361	1.22968	1.04752	2.43769	3.12194	2.58624	2.14081e-08	1.69097e-07	1.18685	up
FvesChr2G00208010	0.353436	0.508868	0.380944	1.47042	1.83178	1.36782	8.16843e-14	1.03111e-12	1.85958	up
FvesChr2G00208630	1.41022	1.9206	1.42003	4.11647	5.20768	3.99965	2.88028e-13	3.48331e-12	1.4306	up
FvesChr2G00209970	1.12138	0.920573	0.999945	2.25408	2.20746	2.3223	6.25129e-13	7.43751e-12	1.07087	up
FvesChr2G00210100	9.04612	8.39263	7.95928	22.6298	20.5807	18.3501	3.78551e-35	1.47626e-33	1.20034	up
FvesChr2G00210260	0.916769	0.903978	0.839644	0.420645	0.344689	0.47861	0.000112949	0.000512238	-1.18694	down
FvesChr2G00210370	3.06963	2.79883	3.42222	1.76708	1.42617	1.67818	7.60909e-12	8.39704e-11	-1.0156	down
FvesChr2G00210920	3.53138	3.17365	3.07007	1.53781	1.38871	0.942706	3.66409e-12	4.12529e-11	-1.40235	down
FvesChr2G00212270	3.82987	4.40832	3.39577	16.9488	16.8622	17.8397	3.86836e-109	8.55543e-107	2.08035	up
FvesChr2G00212470	3.35533	3.66479	3.40746	1.07034	1.22163	0.861182	3.50342e-38	1.52872e-36	-1.78792	down
FvesChr2G00216340	9.31272	8.61939	9.18831	4.02043	3.69545	4.69562	4.0452e-32	1.34659e-30	-1.21308	down
FvesChr2G00217260	0.386239	0.368949	0.260855	1.54514	1.15103	1.75805	3.20966e-10	3.06991e-09	2.04753	up
FvesChr2G00217950	1.80869	2.86899	2.1983	6.875	7.17096	7.28576	4.32849e-26	1.11993e-24	1.57393	up
FvesChr2G00218270	3.11081	2.29277	2.61976	7.19765	6.69273	7.2323	1.06148e-39	4.85484e-38	1.31071	up
FvesChr2G00220790	0.292303	0.288225	0.281698	1.07905	0.664401	0.740111	2.47844e-08	1.94339e-07	1.44865	up
FvesChr2G00222710	0.408853	0.356212	0.420336	0.928638	1.17533	0.98965	5.68546e-12	6.30005e-11	1.30418	up
FvesChr2G00222950	0.363943	0.465651	0.437324	1.32157	1.26254	1.35551	6.18569e-15	8.44907e-14	1.57181	up
FvesChr2G00223650	0.96851	1.66608	0.943429	3.02518	2.9987	2.52417	2.2429e-07	1.58336e-06	1.20637	up
FvesChr2G00224720	5.41612	6.8181	4.82054	18.1484	19.9921	20.0022	2.15844e-65	2.0867e-63	1.69758	up
FvesChr2G00224980	1.93444	1.90282	1.54542	0.77912	0.649634	0.9067	5.19309e-08	3.93626e-07	-1.29413	down
FvesChr2G00225460	13.1697	13.596	14.5754	6.55473	7.06479	7.37842	1.77713e-57	1.3345e-55	-1.05545	down
FvesChr2G00225610	160.763	111.094	113.037	43.0862	53.6787	63.8903	1.37756e-08	1.11426e-07	-1.33685	down
FvesChr2G00225780	2.33999	2.87333	2.45993	7.65758	8.10581	7.66143	6.95488e-38	2.99431e-36	1.54451	up
FvesChr2G00225820	0.91759	1.26377	1.10222	2.4104	2.94742	2.77126	8.33047e-13	9.83153e-12	1.24535	up
FvesChr2G00226030	1.3597	0.769679	1.08459	2.56261	2.91911	2.34435	4.75606e-09	4.03079e-08	1.19042	up
FvesChr2G00226090	0.94455	0.880643	0.859392	0.311332	0.412108	0.41963	1.43422e-05	7.65472e-05	-1.31177	down
FvesChr2G00226460	4.10667	4.53536	5.13086	1.92716	2.39758	2.412	1.16823e-18	2.0841e-17	-1.10877	down
FvesChr2G00226750	0.192533	0.197695	0.159381	0.457392	0.545595	0.333332	0.000118115	0.000533417	1.21772	up
FvesChr2G00226820	6.109	8.1326	4.65717	40.0661	40.6705	40.2922	1.50502e-28	4.35457e-27	2.60296	up
FvesChr2G00226830	4.44584	5.60801	4.19822	17.1827	19.7308	22.383	9.86497e-66	9.59458e-64	1.98654	up
FvesChr2G00227800	3.28926	2.74258	2.89132	1.36028	1.44434	1.54663	1.62735e-13	2.00104e-12	-1.11999	down
FvesChr2G00228390	5.6912	6.58453	6.93438	2.95726	3.38422	3.23327	6.47201e-14	8.24709e-13	-1.0778	down
FvesChr2G00228560	0.915023	0.925215	0.594948	1.8335	2.16113	2.04608	5.09677e-10	4.77859e-09	1.23754	up
FvesChr2G00228640	1.22395	1.26195	0.97805	0.0339142	0.0185269	0.183934	1.87735e-06	1.16174e-05	-4.00846	down
FvesChr2G00228670	0.751524	0.738063	0.736696	0.316121	0.172693	0.146537	4.43408e-07	2.99783e-06	-1.87881	down
FvesChr3G00068700	0.143042	0.225562	0.181847	1.00409	0.941871	0.810242	1.58713e-09	1.4087e-08	2.28203	up
FvesChr3G00069090	58.6788	50.5011	54.4002	9.02647	8.96947	8.8155	2.15436e-283	3.86469e-280	-2.68665	down
FvesChr3G00069100	2.70579	2.25519	2.06812	0.815671	0.932221	0.83282	6.94963e-09	5.7717e-08	-1.52143	down
FvesChr3G00069150	143.048	142.871	154.854	75.0542	79.3175	72.7339	3.59539e-83	5.32547e-81	-1.03394	down
FvesChr3G00069180	283.582	306.51	264.215	1393.74	1349.15	1269.93	4.65924e-282	7.52235e-279	2.15443	up
FvesChr3G00069320	13.0847	10.8167	13.5291	5.48411	5.40094	5.22411	5.56501e-41	2.64256e-39	-1.29517	down
FvesChr3G00069530	8.81641	9.30267	9.28544	4.61498	4.18229	5.01483	1.9468e-24	4.64957e-23	-1.07017	down
FvesChr3G00069550	3.3405	3.10722	3.07302	1.17214	1.56523	1.38552	5.52376e-09	4.64727e-08	-1.28114	down
FvesChr3G00069900	0.450579	0.559881	0.600758	0.234475	0.174669	0.106714	5.88652e-07	3.91264e-06	-1.69859	down
FvesChr3G00070090	1.86349	1.76586	2.59153	4.36664	4.67996	4.36549	2.50537e-10	2.42792e-09	1.02937	up
FvesChr3G00070140	319.507	327.103	308.776	750.4	692.293	678.125	3.56388e-90	5.812e-88	1.07329	up
FvesChr3G00070270	5.51086	5.8401	4.47051	26.1711	25.7987	25.0797	2.50399e-146	1.03659e-143	2.21069	up
FvesChr3G00070310	6.49439	7.832	6.81182	15.3698	16.8971	16.5817	6.90712e-40	3.16805e-38	1.13643	up
FvesChr3G00070380	0.560755	0.79701	0.41843	1.75758	1.55001	1.7164	3.1669e-11	3.33526e-10	1.441	up
FvesChr3G00070390	0.92401	0.984776	0.777721	1.56562	2.07968	2.2689	2.46525e-08	1.93493e-07	1.06311	up
FvesChr3G00070640	0.197405	0.236186	0.136886	0.371287	0.546688	0.544564	3.91103e-05	0.00019342	1.29267	up
FvesChr3G00070800	0.187421	0.210474	0.0807029	0.320528	0.499675	0.391381	6.33768e-05	0.000299374	1.2756	up
FvesChr3G00071120	2.62928	3.881	2.6797	14.4315	13.3303	13.1067	5.6214e-58	4.28101e-56	2.09375	up
FvesChr3G00071640	2.85807	4.11818	3.60591	8.48335	10.1864	9.63642	7.99602e-16	1.16935e-14	1.35822	up
FvesChr3G00072330	12.0575	11.9204	11.9024	5.85374	5.33821	5.42264	5.98397e-60	5.00576e-58	-1.1882	down
FvesChr3G00072880	0.136941	0.377899	0.163211	1.23953	1.36033	1.3713	1.52225e-14	2.02778e-13	2.54375	up
FvesChr3G00073130	15.9004	11.734	11.961	7.32494	6.77494	5.87196	3.94421e-20	7.61714e-19	-1.06388	down
FvesChr3G00073420	0.829534	0.827716	0.786463	2.43013	2.47798	2.64709	6.79382e-28	1.89114e-26	1.55085	up
FvesChr3G00073440	0.85534	0.900571	0.565439	3.40655	3.38959	2.74086	4.29513e-14	5.52549e-13	1.97185	up
FvesChr3G00073660	3.23699	3.54136	2.9083	9.03543	10.1907	8.28623	9.82902e-24	2.27024e-22	1.43809	up
FvesChr3G00073680	8.16822	8.19563	7.90705	18.1876	19.8394	18.9206	7.16488e-39	3.20435e-37	1.15491	up
FvesChr3G00074120	1.01444	0.657764	0.785511	0.2385	0.263836	0.208951	1.07971e-07	7.93079e-07	-1.86402	down
FvesChr3G00074180	0.899824	0.84408	0.773518	0.343523	0.108965	0.0277384	0.00301222	0.00993914	-2.45782	down
FvesChr3G00074660	65.7238	60.5005	63.9986	19.8904	19.4901	21.7956	3.95866e-117	1.01449e-114	-1.71839	down
FvesChr3G00075210	4.85293	4.74096	4.71782	10.2105	10.6841	10.2266	2.1509e-44	1.12383e-42	1.04404	up
FvesChr3G00075500	12.5594	13.8634	12.6794	30.3471	35.1743	34.5542	2.2382e-54	1.56432e-52	1.2817	up
FvesChr3G00075640	1.91218	2.24215	1.54344	0.706456	0.434168	0.982428	9.38242e-07	6.05432e-06	-1.5258	down
FvesChr3G00075940	77.9933	76.8047	78.9502	36.2222	30.7969	35.3888	1.07997e-55	7.74938e-54	-1.27128	down
FvesChr3G00075950	0.283515	0.401219	0.16019	1.01156	0.890099	1.22357	4.54347e-11	4.73253e-10	1.82841	up
FvesChr3G00076110	0.64914	0.916573	0.709338	0.381969	0.293676	0.336416	2.65415e-08	2.07412e-07	-1.24188	down
FvesChr3G00076160	1.39673	1.8374	1.27546	4.26082	4.75253	4.36171	5.2803e-20	1.0161e-18	1.50801	up
FvesChr3G00076350	0.129634	0.207914	0.0915568	1.51796	1.03782	1.30541	1.90707e-21	3.98314e-20	3.13581	up
FvesChr3G00076370	0.523204	0.414189	0.500107	1.29205	1.17962	1.41974	5.15515e-14	6.60031e-13	1.3455	up
FvesChr3G00076880	11.855	11.5723	11.2048	3.82325	3.68487	4.4433	2.203e-42	1.11148e-40	-1.62004	down
FvesChr3G00076980	67.9059	68.0422	67.4659	24.9059	22.3124	22.6362	4.68944e-119	1.28324e-116	-1.61928	down
FvesChr3G00077010	0.253925	0.581797	0.415044	1.02152	1.01643	0.730578	1.97292e-05	0.00010295	1.09584	up
FvesChr3G00077450	2.23299	1.59021	1.73989	0.714095	0.712358	0.680025	4.79019e-09	4.05759e-08	-1.48351	down
FvesChr3G00077630	34.1871	35.8817	37.8945	13.9377	16.9363	14.6897	6.26983e-61	5.44228e-59	-1.31944	down
FvesChr3G00077660	11.5148	10.5926	11.4745	5.66202	5.89802	5.131	6.34805e-28	1.77317e-26	-1.0829	down
FvesChr3G00077680	7.46314	8.05286	6.5048	19.2612	22.9686	21.3532	5.38686e-62	4.80502e-60	1.45543	up
FvesChr3G00077690	0.503501	0.784957	1.08081	0.245484	0.314854	0.227092	4.81353e-06	2.80355e-05	-1.64972	down
FvesChr3G00077750	9.42639	7.77236	8.01924	3.67972	4.34701	4.08734	6.51847e-20	1.24545e-18	-1.13645	down
FvesChr3G00078150	139.128	138.271	134.692	38.9188	44.6213	46.5439	9.37474e-130	3.22032e-127	-1.74212	down
FvesChr3G00078250	7.32267	8.00435	11.4225	4.29905	4.43691	4.32491	2.70195e-10	2.60747e-09	-1.1111	down
FvesChr3G00078400	0.564659	0.928935	0.807574	1.91664	1.55186	1.71345	0.000344257	0.00141714	1.11455	up
FvesChr3G00078480	72.2077	76.9104	72.4764	33.8793	38.3529	36.6374	9.91744e-76	1.28094e-73	-1.1023	down
FvesChr3G00078620	34.5047	35.8178	28.657	79.1775	85.1512	86.7765	1.63736e-58	1.27706e-56	1.26702	up
FvesChr3G00078830	55.8034	69.0517	56.2512	174.733	218.365	202.157	7.07555e-30	2.16354e-28	1.63855	up
FvesChr3G00079320	4.48586	3.99691	2.79957	12.5051	11.9879	12.2381	8.46536e-34	3.09216e-32	1.62379	up
FvesChr3G00079340	0.307982	0.436948	0.346928	0.917476	0.917039	0.940086	4.85266e-10	4.55766e-09	1.28598	up
FvesChr3G00079490	0.338919	0.243502	0.223717	1.18833	1.24999	1.28687	2.74966e-16	4.17229e-15	2.1107	up
FvesChr3G00079790	0.891374	1.11931	0.917726	0.478905	0.625225	0.264137	3.20775e-05	0.000161639	-1.14681	down
FvesChr3G00079970	2.1387	2.03704	2.60069	0.865726	1.24145	1.24906	9.2519e-08	6.84564e-07	-1.09355	down
FvesChr3G00080060	1.95413	1.91315	1.78584	5.88548	5.30538	5.98745	1.45864e-60	1.23946e-58	1.52484	up
FvesChr3G00080570	11.8386	12.9406	10.92	5.59761	5.60514	5.86344	1.77158e-33	6.38441e-32	-1.14128	down
FvesChr3G00080690	2.85217	2.35822	2.13539	0.247306	0.246704	0.121118	6.84905e-41	3.24276e-39	-3.61597	down
FvesChr3G00080700	0.22418	0.190351	0.353149	0.623878	0.62483	0.646751	1.63608e-05	8.66333e-05	1.21801	up
FvesChr3G00080860	1.25447	1.66509	1.41149	3.15104	3.22375	3.26704	7.94763e-13	9.40032e-12	1.0898	up
FvesChr3G00081450	4.57004	4.11218	4.43293	9.84903	11.0469	11.1298	7.37009e-34	2.70432e-32	1.207	up
FvesChr3G00082370	1.50866	1.31302	1.75012	2.87746	3.67668	3.60136	3.44429e-06	2.0512e-05	1.0682	up
FvesChr3G00083370	1.96109	1.30866	1.46614	3.62852	3.82364	3.19961	7.30593e-14	9.27314e-13	1.08334	up
FvesChr3G00083560	1.10911	1.56803	0.993252	2.57162	3.09142	2.9091	1.48476e-12	1.72705e-11	1.1609	up
FvesChr3G00083790	2.4848	2.4486	2.6339	10.8158	10.9542	11.3618	4.51768e-102	9.23265e-100	2.05244	up
FvesChr3G00083920	3.7782	4.3639	4.05268	1.26628	1.53069	1.37129	1.47566e-30	4.65324e-29	-1.61877	down
FvesChr3G00084410	3.06065	2.52105	2.28636	6.15637	5.57829	5.51429	3.54187e-18	6.12243e-17	1.05043	up
FvesChr3G00084560	0.324503	0.328864	0.286114	0.974574	0.809686	0.787759	1.99195e-08	1.58035e-07	1.3791	up
FvesChr3G00085430	0.680976	1.03172	0.543195	2.34815	2.32737	2.90648	2.07759e-16	3.19151e-15	1.68986	up
FvesChr3G00085750	17.097	13.9825	14.981	4.03735	4.64233	5.94958	1.04435e-30	3.33223e-29	-1.74502	down
FvesChr3G00085770	5.4933	8.93837	5.81476	2.79376	3.48264	3.42221	7.17429e-08	5.3481e-07	-1.13052	down
FvesChr3G00086950	2.16545	1.82443	1.68589	0.45583	0.551388	0.326004	4.83376e-11	5.0155e-10	-2.14408	down
FvesChr3G00087190	0.36892	0.306584	0.379194	1.03528	0.948147	1.35926	1.8029e-08	1.4417e-07	1.5705	up
FvesChr3G00087970	6.58435	11.0638	9.33983	3.01727	3.15787	2.80423	7.48509e-17	1.18014e-15	-1.65495	down
FvesChr3G00088060	6.57053	8.21003	6.24895	32.1987	30.2282	32.6462	1.25968e-129	4.1505e-127	2.10491	up
FvesChr3G00088070	0.559852	0.580111	0.579037	1.69327	1.52828	1.59712	3.05166e-09	2.63612e-08	1.41191	up
FvesChr3G00089270	4.02603	4.34377	4.42847	8.41329	10.1551	9.93219	1.1567e-32	3.95654e-31	1.07974	up
FvesChr3G00089880	0.908252	1.06781	0.629809	3.13732	3.29091	3.35098	1.92151e-27	5.25809e-26	1.842	up
FvesChr3G00090290	3.16758	2.6745	2.98066	1.24792	1.19197	1.4948	4.40994e-18	7.56626e-17	-1.25393	down
FvesChr3G00090380	3.75624	3.73279	3.53723	0.980418	1.40776	1.5648	6.67114e-23	1.49799e-21	-1.56196	down
FvesChr3G00090420	68.0511	73.3533	65.9229	20.9194	31.0486	28.7543	3.9717e-43	2.04214e-41	-1.43766	down
FvesChr3G00090890	8.89595	8.12524	8.53386	2.7043	2.66999	2.55912	7.7454e-52	5.10406e-50	-1.76451	down
FvesChr3G00093050	138.941	143.092	138.791	36.5603	33.7974	38.3232	1.21975e-175	7.03316e-173	-2.03402	down
FvesChr3G00093580	0.610036	0.897119	0.679589	2.36647	2.41229	2.12722	1.99687e-18	3.4967e-17	1.60457	up
FvesChr3G00094230	2.49957	3.56169	2.42891	1.13311	0.852394	0.883451	3.14645e-11	3.31589e-10	-1.63516	down
FvesChr3G00095820	11.7534	12.8806	10.2535	2.86401	3.08854	2.31642	1.1032e-63	1.03554e-61	-2.14218	down
FvesChr3G00096180	0.349658	0.512816	0.464721	1.25365	1.6167	1.26038	5.43006e-06	3.13325e-05	1.58688	up
FvesChr3G00096420	0.234328	0.132645	0.170227	0.923442	0.886752	1.06547	3.47114e-09	2.9857e-08	2.30308	up
FvesChr3G00096530	0.650466	0.559875	0.600374	2.3044	2.74746	2.52362	8.35012e-22	1.7975e-20	1.98118	up
FvesChr3G00097050	3.14801	3.54301	3.45202	0.872278	0.99525	0.806126	1.11054e-69	1.23653e-67	-1.99105	down
FvesChr3G00097130	0.42589	0.493642	0.352358	1.30247	1.24994	1.11594	1.54336e-16	2.38445e-15	1.46299	up
FvesChr3G00098730	1.16403	0.731554	0.699127	0.18963	0.456453	0.430172	0.000159059	0.000702795	-1.35319	down
FvesChr3G00099390	19.5517	19.7553	18.0551	6.0688	6.61096	5.99367	1.13497e-79	1.53983e-77	-1.69231	down
FvesChr3G00099660	83.5452	92.9597	87.7092	17.8814	22.558	22.7338	5.17609e-147	2.19916e-144	-2.1422	down
FvesChr3G00100820	0.925786	0.573965	0.429677	1.69116	1.71277	1.71232	2.3457e-05	0.000120917	1.30906	up
FvesChr3G00100850	4.49248	5.22161	4.98231	10.6732	13.6463	12.3182	6.19699e-35	2.38784e-33	1.24511	up
FvesChr3G00100930	0.837532	0.863018	1.01421	2.53311	2.68638	2.1963	2.79134e-28	7.97632e-27	1.37642	up
FvesChr3G00100960	0.16861	0.310598	0.261582	0.56539	0.505691	0.587379	4.62893e-06	2.7058e-05	1.10537	up
FvesChr3G00102560	0.462566	0.27672	0.360851	0.897201	0.77975	0.757119	3.00064e-05	0.000151796	1.0488	up
FvesChr3G00104080	0.861812	1.59141	0.999878	3.78677	5.00911	4.22487	7.43954e-22	1.60792e-20	1.86397	up
FvesChr3G00104370	0.718845	0.980594	0.389514	2.30095	3.79591	2.70818	2.76742e-13	3.35184e-12	2.02155	up
FvesChr3G00104870	2.64531	2.25709	2.98565	0.984466	1.43565	0.689161	1.86979e-08	1.49149e-07	-1.40013	down
FvesChr3G00105040	2.24319	2.31842	2.29924	4.00183	5.01418	5.50591	1.43114e-17	2.36497e-16	1.00409	up
FvesChr3G00105100	0.510282	0.996543	0.84333	2.4084	1.48689	2.06459	0.000559414	0.00219964	1.28862	up
FvesChr3G00105120	24.5336	20.6632	23.5935	8.57162	8.39921	8.70752	5.97509e-74	7.47813e-72	-1.5019	down
FvesChr3G00105280	36.7686	42.3113	36.7337	81.5879	81.6671	82.3099	4.04551e-59	3.2334e-57	1.00758	up
FvesChr3G00106180	39.2906	36.5018	39.8293	19.9435	18.7789	20.1844	3.39943e-66	3.43024e-64	-1.052	down
FvesChr3G00106510	1.14311	1.27087	1.20231	0.606141	0.670967	0.558993	1.03063e-05	5.64816e-05	-1.04463	down
FvesChr3G00111840	0.179054	0.0631086	0.0816029	0.406271	0.332911	0.273377	3.45488e-05	0.00017312	1.5297	up
FvesChr3G00112090	2.50292	2.86658	1.77596	4.81709	6.47598	5.74636	0.000159715	0.000705305	1.18888	up
FvesChr3G00112610	3.6447	3.85993	3.50615	10.3103	9.67579	9.38379	1.36009e-68	1.47373e-66	1.3414	up
FvesChr3G00112910	30.6128	29.7709	32.0065	5.65725	6.813	5.65241	4.47394e-216	3.61159e-213	-2.42243	down
FvesChr3G00113270	6.30516	6.66524	6.92116	2.16106	2.11963	1.9261	1.17353e-18	2.09124e-17	-1.7516	down
FvesChr3G00113290	47.4214	45.0115	46.1398	8.59341	9.96209	9.04615	9.1525e-143	3.43644e-140	-2.40128	down
FvesChr3G00113410	6.92071	8.059	6.20064	15.7673	14.6313	14.1338	1.76263e-11	1.88711e-10	1.00395	up
FvesChr3G00113450	0.727781	0.942232	0.989343	0.372705	0.374121	0.408161	3.07596e-06	1.84477e-05	-1.27862	down
FvesChr3G00113950	2.78153	3.84389	2.77736	6.72751	7.35029	6.77974	2.92934e-14	3.82639e-13	1.08625	up
FvesChr3G00114270	0.420603	0.226751	0.432858	1.15681	1.3087	0.994038	2.71113e-09	2.35329e-08	1.58081	up
FvesChr3G00114290	2.0823	2.09014	1.91898	4.41423	4.74905	4.28451	1.26226e-16	1.95954e-15	1.06884	up
FvesChr3G00114440	14968.6	16963.9	17533.5	6277.06	6794.22	6103.22	1.50034e-112	3.61536e-110	-1.44549	down
FvesChr3G00114450	3367.72	3513.55	3345.1	1596.4	1165.82	1356.54	5.28271e-24	1.23429e-22	-1.38956	down
FvesChr3G00114720	0.46529	0.6934	0.325938	0.994577	1.41868	0.937435	0.000323158	0.00133917	1.12508	up
FvesChr3G00114980	5.57788	8.00307	5.08539	15.2545	17.9249	17.3625	4.5335e-26	1.17109e-24	1.36775	up
FvesChr3G00115520	109.663	111.833	111.479	34.738	43.1469	41.4575	7.13782e-110	1.60056e-107	-1.55764	down
FvesChr3G00115670	6.69255	6.46491	6.61868	3.79877	3.37069	2.93989	9.76933e-19	1.75641e-17	-1.0413	down
FvesChr3G00115960	6.20046	5.67888	6.17025	1.86179	2.33762	1.804	1.46337e-16	2.26304e-15	-1.65556	down
FvesChr3G00116510	1.06519	0.514839	0.760412	0.317855	0.56433	0.344778	0.00302673	0.00998498	-1.00642	down
FvesChr3G00117780	0.534497	0.954955	0.325593	1.3031	1.40407	1.66698	6.16601e-06	3.52515e-05	1.20977	up
FvesChr3G00118060	0.399384	0.356964	0.578993	1.08723	1.44773	1.39478	4.22033e-09	3.59564e-08	1.47438	up
FvesChr3G00118200	1.17088	1.05939	1.06149	4.25669	3.69145	4.31799	2.76716e-27	7.47087e-26	1.8134	up
FvesChr3G00118320	0.608286	1.58552	0.602459	0.503034	0.479652	0.343411	0.00117918	0.00431208	-1.13321	down
FvesChr3G00118490	5.28925	5.48363	5.91956	13.7874	14.0419	13.4829	2.55209e-53	1.74591e-51	1.23206	up
FvesChr3G00118910	80.228	64.9588	73.6681	13.4769	14.972	14.0242	1.72647e-242	1.99099e-239	-2.44172	down
FvesChr3G00119190	4.45083	6.03083	5.01968	17.8549	16.0791	16.3915	3.05766e-48	1.78216e-46	1.63276	up
FvesChr3G00119570	5.84512	5.72993	4.91408	15.0977	15.717	16.4872	1.07877e-62	9.83994e-61	1.44312	up
FvesChr3G00119600	0.310995	0.465996	0.20931	2.02253	1.94808	1.98364	1.84521e-21	3.85892e-20	2.55212	up
FvesChr3G00119850	2.01972	1.81461	1.86785	4.69472	4.66185	4.08752	3.88498e-29	1.15088e-27	1.15922	up
FvesChr3G00120390	1.26614	0.976143	1.21463	2.4709	2.27987	2.69024	5.1088e-09	4.31615e-08	1.015	up
FvesChr3G00120670	28.8421	37.1551	24.7737	139.734	143.892	142.265	5.70586e-33	1.98537e-31	2.15212	up
FvesChr3G00121340	6.93406	6.01805	5.74126	2.82885	3.32795	2.83656	8.87505e-24	2.05578e-22	-1.13009	down
FvesChr3G00121440	0.520193	0.360422	0.30685	1.08162	0.868675	1.22577	5.04115e-09	4.26346e-08	1.32394	up
FvesChr3G00122060	0.721791	0.858019	0.66854	2.10667	1.95571	2.0359	7.28913e-10	6.73244e-09	1.37284	up
FvesChr3G00122080	1.07628	0.965353	1.01174	3.32248	3.30078	2.99303	5.13683e-23	1.16154e-21	1.57519	up
FvesChr3G00122220	9.42602	10.5443	9.63151	29.6865	30.3936	30.0613	1.16441e-129	3.91654e-127	1.53229	up
FvesChr3G00122470	1.31275	1.42904	1.264	2.73205	3.11391	2.87043	8.35785e-25	2.02914e-23	1.04979	up
FvesChr3G00122920	0.371884	0.221036	0.230476	0.12623	0.0714205	0.139179	1.38312e-05	7.41139e-05	-1.3948	down
FvesChr3G00123460	200.678	163.381	180.852	92.2353	85.0901	92.6611	8.19859e-66	8.07111e-64	-1.08971	down
FvesChr3G00123870	0.236753	0.277278	0.217952	1.31957	0.769883	0.964504	1.03942e-09	9.40136e-09	1.99239	up
FvesChr3G00124020	0.198201	0.376974	0.231813	2.3066	2.47813	2.43782	1.34156e-36	5.46957e-35	3.14009	up
FvesChr3G00125350	23.1382	23.9755	21.7944	10.7218	10.3292	10.5177	4.96089e-16	7.36832e-15	-1.20246	down
FvesChr3G00126090	0.989003	0.83976	0.828679	2.16243	2.49123	2.219	7.67978e-19	1.38382e-17	1.28953	up
FvesChr3G00126680	0.325526	0.273494	0.252658	0.762107	0.60997	0.793016	1.32578e-08	1.07507e-07	1.25709	up
FvesChr3G00126790	3.73037	4.72911	4.5178	12.6033	11.4616	10.9813	1.15461e-32	3.95654e-31	1.36504	up
FvesChr3G00126920	2.50893	2.02692	1.51737	0.346474	0.20648	0.315374	2.28006e-11	2.41864e-10	-2.90405	down
FvesChr4G00127370	0.627357	0.962934	0.582825	1.67705	2.56947	2.08919	3.19531e-12	3.61769e-11	1.48702	up
FvesChr4G00127890	6.91289	8.48851	6.31596	18.0939	17.8854	18.8594	2.75461e-30	8.51976e-29	1.2669	up
FvesChr4G00128060	6.51156	6.34273	5.57246	3.08003	2.61347	3.8549	8.19168e-11	8.28663e-10	-1.03719	down
FvesChr4G00128310	14.0691	14.6771	13.7891	36.6634	33.6119	34.4875	7.73076e-112	1.83549e-109	1.22351	up
FvesChr4G00130170	3.30241	3.37663	3.67078	0.62601	0.622893	0.42906	1.82627e-60	1.54372e-58	-2.68302	down
FvesChr4G00130740	2.89419	7.03104	5.57013	0.519781	0.979625	0.455383	3.02309e-20	5.88756e-19	-3.02717	down
FvesChr4G00131060	0.383931	0.212605	0.328928	1.4354	1.14968	1.20218	1.93344e-11	2.06588e-10	1.92444	up
FvesChr4G00131080	0.221237	0.330844	0.302245	1.02902	0.829218	0.822977	1.02999e-13	1.28926e-12	1.59209	up
FvesChr4G00131180	3.83646	3.78695	3.78616	2.0109	1.87319	1.57893	1.06913e-16	1.67259e-15	-1.13353	down
FvesChr4G00131190	31.0398	31.1505	31.7944	16.012	16.297	15.6401	6.41463e-63	5.88433e-61	-1.04709	down
FvesChr4G00131790	0.491925	0.640461	0.635801	1.9507	1.85039	1.59225	4.4348e-12	4.94815e-11	1.54823	up
FvesChr4G00132040	0.218042	0.20571	0.307994	0.689201	0.78723	0.57506	4.35063e-05	0.000213368	1.413	up
FvesChr4G00132220	0.474071	0.702458	0.649949	1.49647	2.19149	2.234	1.21921e-16	1.89819e-15	1.63295	up
FvesChr4G00132620	1.37851	1.31912	1.33522	2.90014	3.18793	3.15168	3.99808e-10	3.77259e-09	1.11774	up
FvesChr4G00133760	0.633944	0.872013	0.84622	1.51652	1.90768	1.57999	2.4995e-07	1.75149e-06	1.02748	up
FvesChr4G00134990	1.31298	1.26328	1.17268	3.09738	3.04649	2.66667	1.13344e-22	2.52405e-21	1.15767	up
FvesChr4G00135210	0.137039	0.0958254	0.05124	1.15703	0.580819	1.01759	1.80486e-13	2.21256e-12	3.168	up
FvesChr4G00135360	0.455795	0.624216	0.289723	1.8727	1.67476	1.79654	2.97182e-15	4.15052e-14	1.90849	up
FvesChr4G00135620	1.83723	2.08459	1.9636	4.42551	5.01321	5.34152	2.26951e-20	4.45757e-19	1.25585	up
FvesChr4G00135960	1418.47	1485.25	1411.34	730.166	747.793	746.984	7.73709e-115	1.9518e-112	-1.03326	down
FvesChr4G00136150	26.903	22.9283	24.0415	10.622	12.0181	11.0785	1.85128e-47	1.05243e-45	-1.20854	down
FvesChr4G00136310	4.33514	4.15592	3.32451	1.57321	2.20042	2.10479	1.06114e-12	1.24507e-11	-1.08351	down
FvesChr4G00136560	0.407281	0.278578	0.409902	0.870431	1.16878	1.04364	1.11229e-08	9.07883e-08	1.40033	up
FvesChr4G00137610	2.14973	2.34193	1.95945	0.721167	0.279356	0.180519	2.78694e-15	3.90244e-14	-2.51279	down
FvesChr4G00137930	0.918301	1.17317	0.546226	2.74526	2.28526	3.19049	3.98755e-12	4.47388e-11	1.57241	up
FvesChr4G00138230	0.603381	0.552512	0.73699	1.87406	2.01829	1.97216	1.66407e-17	2.73589e-16	1.55007	up
FvesChr4G00138450	5.04638	4.4822	4.98037	1.33083	1.75891	1.26266	7.89391e-20	1.49938e-18	-1.80167	down
FvesChr4G00138650	4.16431	4.98264	4.46432	14.2798	14.9448	14.582	6.85247e-83	1.00576e-80	1.61617	up
FvesChr4G00138930	0.0956326	0.0974416	0.121576	0.544106	0.398569	0.546857	6.75555e-08	5.05883e-07	2.16143	up
FvesChr4G00139550	0.206247	0.0621405	0.241053	0.438753	0.507568	0.393008	9.79858e-05	0.000448407	1.29079	up
FvesChr4G00139560	0.309185	0.280844	0.402204	1.13432	1.04378	0.849485	3.3142e-08	2.55896e-07	1.53134	up
FvesChr4G00140880	14.3134	16.2046	13.156	51.6711	62.3446	57.8398	5.71012e-125	1.73943e-122	1.90077	up
FvesChr4G00143270	4.36679	4.42805	3.76753	1.29994	1.48685	1.18634	1.10324e-24	2.66645e-23	-1.72715	down
FvesChr4G00143940	0.116186	0.0777271	0.152182	0.364214	0.30964	0.301996	2.87654e-05	0.000145859	1.40107	up
FvesChr4G00145040	5.32655	4.08271	3.44069	9.77302	11.5014	10.4377	3.62849e-17	5.86406e-16	1.22041	up
FvesChr4G00145120	4.78699	5.49623	4.69618	27.4002	28.7816	27.3827	1.70761e-193	1.14872e-190	2.41109	up
FvesChr4G00145940	0.840371	0.447304	0.797279	2.741	2.61818	2.45621	2.07179e-13	2.53402e-12	1.80049	up
FvesChr4G00146650	0.537838	0.456676	0.482285	1.20465	0.997301	1.13467	5.15642e-08	3.91215e-07	1.08962	up
FvesChr4G00147050	94.2724	117.903	104.711	218.719	226.23	230.929	1.6554e-46	9.24792e-45	1.01496	up
FvesChr4G00147590	2.41571	1.65126	2.00875	6.10989	5.08712	5.95041	2.7287e-15	3.82421e-14	1.40149	up
FvesChr4G00148340	5.46703	5.31116	7.93947	1.96157	2.11359	1.96086	9.1583e-36	3.60636e-34	-1.70961	down
FvesChr4G00148480	37.7399	40.0007	34.4222	90.4051	79.7357	86.92	2.98072e-59	2.41828e-57	1.11992	up
FvesChr4G00148520	7.9134	6.47117	8.6061	3.11079	3.39877	3.24953	1.45566e-32	4.96862e-31	-1.31517	down
FvesChr4G00148830	0.945982	1.21404	1.37704	2.63321	2.79281	2.27892	3.15754e-09	2.72176e-08	1.05738	up
FvesChr4G00149350	0.761091	1.05313	0.851099	2.02298	1.96384	2.15555	8.76037e-10	7.99074e-09	1.14095	up
FvesChr4G00149750	0.299798	0.381837	0.247734	1.05638	1.0324	0.982511	2.88708e-09	2.50064e-08	1.66605	up
FvesChr4G00149880	5.24184	5.65153	6.38494	14.1237	13.3042	13.2972	3.74664e-28	1.05751e-26	1.16224	up
FvesChr4G00149970	0.523468	0.610064	0.365361	2.38901	2.25127	1.71096	4.11382e-15	5.6962e-14	2.02336	up
FvesChr4G00150080	2.47688	2.501	2.07896	5.69457	6.06467	6.02833	1.92927e-35	7.5602e-34	1.25847	up
FvesChr4G00151030	1.1948	1.22649	1.21855	3.04382	2.53671	2.92212	1.13322e-18	2.02611e-17	1.14625	up
FvesChr4G00152510	60.8465	55.5869	60.7742	20.9608	19.4493	18.7827	4.27795e-158	2.30225e-155	-1.6589	down
FvesChr4G00152670	0.122808	0.12834	0.0920735	0.517121	0.91422	0.662506	2.49258e-19	4.60443e-18	2.54153	up
FvesChr4G00152690	1.36738	1.03204	1.64176	8.00573	8.93466	4.97916	1.09359e-15	1.58778e-14	2.35544	up
FvesChr4G00152730	1.41716	1.13937	1.14016	4.6034	4.35974	4.21034	8.12908e-36	3.21677e-34	1.74688	up
FvesChr4G00153010	184.568	169.253	178.565	74.6246	77.6769	70.9768	1.90123e-129	6.13906e-127	-1.33006	down
FvesChr4G00153420	2.80473	1.84832	2.38417	11.3024	10.3616	10.7584	1.11799e-67	1.15705e-65	2.10946	up
FvesChr4G00154260	0.775932	0.740069	0.743202	1.95171	2.17368	1.80623	5.84592e-09	4.90298e-08	1.31815	up
FvesChr4G00154400	0.230358	0.241146	0.256746	0.575339	0.668723	0.771152	3.27324e-10	3.12886e-09	1.3903	up
FvesChr4G00154620	3.17243	4.16584	2.79032	9.15841	9.10723	9.67146	5.80509e-19	1.05544e-17	1.39991	up
FvesChr4G00154850	146.897	151.488	145.543	32.8682	38.2882	37.7739	7.22469e-234	7.77617e-231	-2.10423	down
FvesChr4G00155140	1.95209	1.34644	1.71701	0.106059	0.17961	0.0265483	2.36898e-11	2.50965e-10	-4.0491	down
FvesChr4G00155690	42.0266	41.8923	38.0463	93.3463	84.894	84.7252	8.09317e-50	4.96822e-48	1.03193	up
FvesChr4G00155930	10.9101	13.7203	14.3197	31.2274	29.5566	32.3549	2.97042e-24	7.03189e-23	1.18593	up
FvesChr4G00156190	2.58526	2.77977	2.59295	1.46149	1.14253	1.30354	8.42695e-08	6.24957e-07	-1.10531	down
FvesChr4G00156660	12.1398	13.3089	12.5679	28.9116	25.9434	27.4808	1.33195e-24	3.20961e-23	1.04099	up
FvesChr4G00157290	7.8952	6.86116	9.3538	4.15794	4.37921	3.89925	4.66533e-17	7.46499e-16	-1.03192	down
FvesChr4G00157840	0.315984	0.328316	0.325065	0.854818	1.11457	0.94539	2.99456e-21	6.1746e-20	1.5164	up
FvesChr4G00157850	6.41678	6.75972	6.65129	15.2349	15.559	15.5126	3.08335e-33	1.09408e-31	1.14938	up
FvesChr4G00158030	70.524	82.216	71.9429	164.793	172.328	169.381	6.52571e-68	6.8414e-66	1.09568	up
FvesChr4G00158080	1.99535	1.91978	2.04251	4.46499	4.5271	4.62371	1.35789e-36	5.52222e-35	1.11379	up
FvesChr4G00158100	3.31779	3.25053	3.17398	10.0188	9.66761	10.3978	5.82826e-114	1.44765e-111	1.54864	up
FvesChr4G00158360	0.145507	0.132702	0.106193	0.393726	0.394009	0.44481	1.19592e-09	1.07327e-08	1.59783	up
FvesChr4G00158910	4.51369	4.5374	3.67156	0.5926	0.650513	1.00757	1.25205e-42	6.35673e-41	-2.59906	down
FvesChr4G00159380	0.0738164	0.154283	0.0794046	1.2482	0.950612	1.17626	5.24654e-26	1.34453e-24	3.44584	up
FvesChr4G00159690	0.104573	0.140199	0.0839639	0.740161	0.384901	0.409741	5.61514e-08	4.2462e-07	2.16766	up
FvesChr4G00160070	4.20714	4.99041	3.27897	15.4184	22.334	21.4186	5.28454e-42	2.60119e-40	2.17751	up
FvesChr4G00161050	0.942639	0.906104	1.13053	2.29982	3.16603	2.21638	1.42962e-06	8.98801e-06	1.29457	up
FvesChr4G00161220	5.67335	6.60883	4.89954	15.0689	16.3631	15.8894	3.73325e-51	2.3918e-49	1.3889	up
FvesChr4G00161610	0.831463	0.900981	0.805355	4.90472	4.48055	4.63923	4.8732e-54	3.37673e-52	2.39576	up
FvesChr4G00161640	0.7031	0.7164	0.502254	1.56722	1.70994	1.89648	4.65623e-11	4.84687e-10	1.35267	up
FvesChr4G00161820	22.1287	20.2499	22.2449	11.2276	11.0227	11.1882	5.58951e-31	1.79766e-29	-1.02991	down
FvesChr4G00162260	0.200057	0.160928	0.174015	1.06199	1.20493	0.715703	5.77331e-10	5.38475e-09	2.39771	up
FvesChr4G00162450	15.7482	22.4809	16.2806	117.179	126.141	128.391	5.9719e-49	3.58425e-47	2.6928	up
FvesChr4G00162850	73.3302	77.4518	70.4849	31.8756	33.2434	34.3874	5.65243e-49	3.40517e-47	-1.23004	down
FvesChr4G00163210	0.322264	0.163016	0.235354	0.576305	0.646607	0.699097	7.91716e-05	0.000367201	1.30572	up
FvesChr4G00163580	40.825	39.0491	35.9834	84.7915	93.3808	88.9354	3.51959e-40	1.62354e-38	1.12802	up
FvesChr4G00163640	0.946453	0.67505	0.665778	2.74956	2.80129	3.22685	1.49897e-26	3.94152e-25	1.84485	up
FvesChr4G00163720	115.719	109.234	113.018	25.2521	29.1206	28.6158	1.51277e-198	1.11016e-195	-2.10337	down
FvesChr4G00164090	16.9581	16.0682	18.6264	5.86334	10.8589	8.99276	6.95334e-11	7.08276e-10	-1.08102	down
FvesChr4G00164170	1.14655	1.65206	1.54594	3.77385	4.52816	3.8236	1.36116e-06	8.59923e-06	1.42566	up
FvesChr4G00164180	23.2736	20.5531	20.1669	8.19278	8.00251	8.10596	2.12993e-53	1.46331e-51	-1.47616	down
FvesChr4G00164260	96.0335	87.2369	86.9425	33.1927	30.9851	33.4781	6.48526e-96	1.17646e-93	-1.54856	down
FvesChr4G00164590	1.67787	2.26387	2.01617	4.19063	5.45532	3.90578	1.00121e-06	6.44003e-06	1.12783	up
FvesChr4G00164820	1.66631	1.61098	1.43671	3.936	3.92452	4.21866	6.08026e-19	1.10175e-17	1.27856	up
FvesChr4G00164830	10.1305	12.1337	9.64933	24.9487	27.5835	26.3564	1.66069e-47	9.47412e-46	1.23272	up
FvesChr4G00165340	8.77709	11.664	8.97662	32.8919	30.6935	30.4734	1.11259e-72	1.30165e-70	1.60232	up
FvesChr4G00165390	1029.81	1062.56	1020.39	516.387	552.229	558.14	1.50083e-98	2.88463e-96	-1.01383	down
FvesChr4G00165570	2.47322	2.39578	2.15885	1.15986	1.06115	1.28253	1.66005e-09	1.4718e-08	-1.0887	down
FvesChr4G00165620	1.62127	2.54374	1.11269	4.32958	5.21586	5.10509	9.02336e-05	0.000414813	1.39706	up
FvesChr4G00165750	0.0851683	0.271186	0.203013	1.14259	1.19572	0.861472	3.40048e-10	3.2409e-09	2.50955	up
FvesChr4G00166000	19.9941	28.8169	17.4715	137.115	143.87	147.204	3.94117e-29	1.16539e-27	2.61303	up
FvesChr4G00166110	2.63104	2.04887	2.05124	6.86069	6.83863	6.14007	1.61752e-20	3.20428e-19	1.4736	up
FvesChr4G00166180	2.47376	3.72038	2.14686	6.63361	7.35087	6.39676	1.353e-14	1.81733e-13	1.22573	up
FvesChr4G00167230	0.306409	0.091825	0.2215	0.349598	0.604772	0.593123	0.00184989	0.00646742	1.20601	up
FvesChr4G00168280	2.58095	2.27985	2.95038	1.14386	1.18542	1.499	1.62086e-13	1.99457e-12	-1.11645	down
FvesChr4G00169210	5.95449	7.72651	7.1299	17.5051	17.968	18.3838	1.51721e-39	6.91958e-38	1.30168	up
FvesChr4G00169370	3.20693	2.36212	2.57878	1.02421	1.20773	1.50074	2.5831e-06	1.56488e-05	-1.21964	down
FvesChr4G00170330	62.0869	63.6225	62.348	19.2814	19.2397	17.3435	3.08876e-110	7.124e-108	-1.82405	down
FvesChr4G00170340	4.97606	4.21231	4.96081	1.62328	1.20195	2.34987	2.08587e-13	2.54353e-12	-1.5528	down
FvesChr4G00170430	106.457	95.9021	110.348	53.8202	55.0767	54.5002	1.45292e-59	1.20294e-57	-1.01434	down
FvesChr4G00170910	1.71056	1.37917	1.63258	3.31456	4.01222	3.71305	3.61662e-19	6.62773e-18	1.14158	up
FvesChr4G00170930	102.292	98.7235	100.365	20.6798	18.343	17.6147	1.29952e-302	2.6226e-299	-2.48777	down
FvesChr4G00170950	0.883689	1.177	0.374474	2.73347	1.65238	2.35555	3.63862e-05	0.000181482	1.4054	up
FvesChr4G00170990	180.646	174.315	166.865	59.7629	63.0055	58.6214	7.34058e-189	4.74055e-186	-1.60073	down
FvesChr4G00171000	12.024	9.73012	11.285	4.56975	4.02155	3.80729	2.80105e-39	1.26675e-37	-1.49218	down
FvesChr4G00171010	33.5319	29.2705	35.3832	16.385	16.5044	16.3878	1.4973e-27	4.11821e-26	-1.07412	down
FvesChr4G00171060	54.6716	60.6369	53.2946	116.398	128.458	125.173	6.62108e-65	6.32528e-63	1.05711	up
FvesChr4G00171070	0.817659	0.841541	0.871482	1.33497	2.11782	1.92479	5.00855e-06	2.9077e-05	1.01297	up
FvesChr4G00171270	99.9782	91.2587	99.3153	49.5112	50.5248	48.0052	2.04452e-85	3.14369e-83	-1.04987	down
FvesChr4G00171470	1.24356	1.20988	1.00454	0.737007	0.34314	0.566032	0.000501333	0.00199017	-1.16079	down
FvesChr4G00171840	1.81997	2.23268	1.92687	6.971	7.39733	7.72127	6.08028e-63	5.60949e-61	1.81775	up
FvesChr4G00172350	4.36144	4.07547	4.16545	2.15385	2.1481	2.27007	5.08168e-12	5.64651e-11	-1.02006	down
FvesChr4G00172360	1.51052	2.2063	1.36311	6.20374	7.52993	7.25782	3.50852e-39	1.58226e-37	1.98737	up
FvesChr4G00172590	7.66869	8.84947	6.23223	28.9001	31.371	31.4751	1.32409e-94	2.27419e-92	1.93821	up
FvesChr4G00172630	0.205125	0.66185	0.143425	0.981399	1.11934	0.829931	0.000332887	0.00137349	1.51285	up
FvesChr4G00172920	220.908	217.476	214.122	69.7342	79.4736	74.6017	8.49388e-184	5.27437e-181	-1.62051	down
FvesChr4G00172960	0.22376	0.26484	0.155162	0.561143	0.747203	0.504789	3.27033e-05	0.000164433	1.43706	up
FvesChr4G00173610	1.45267	0.881891	1.15088	3.24866	2.75871	2.44184	8.26853e-11	8.35913e-10	1.1865	up
FvesChr4G00173650	3.6265	3.0003	3.84193	1.25049	0.916311	1.29421	1.84421e-20	3.64887e-19	-1.69002	down
FvesChr4G00173660	0.335503	0.233744	0.273411	0.71193	1.03002	0.598665	5.83525e-05	0.000278152	1.39117	up
FvesChr4G00173960	0.455186	0.671284	0.418775	1.20042	1.09154	1.26009	6.87749e-07	4.52474e-06	1.14096	up
FvesChr4G00174740	6.56571	5.64169	7.47223	3.10113	3.08272	3.46773	6.06624e-11	6.19869e-10	-1.11314	down
FvesChr4G00174830	0.869409	0.788989	0.847957	2.72429	2.87575	2.48652	1.1e-30	3.50285e-29	1.61143	up
FvesChr4G00175460	0.95599	1.62346	0.552426	2.34391	2.81523	3.09433	1.39892e-06	8.81217e-06	1.34172	up
FvesChr4G00175490	0.483889	0.705179	0.523542	1.11829	1.30544	1.233	4.51871e-09	3.83568e-08	1.03379	up
FvesChr4G00175760	7.15447	8.65132	8.47605	2.77179	4.11486	3.87459	5.61166e-16	8.274e-15	-1.24782	down
FvesChr4G00176440	2.94087	5.43552	3.30396	12.4165	10.7252	10.5594	8.25975e-18	1.3891e-16	1.46719	up
FvesChr5G00229370	0.994587	0.682984	0.656385	2.61433	2.2344	2.66512	9.17786e-20	1.73306e-18	1.5924	up
FvesChr5G00229400	8.34464	9.68541	8.14767	23.0288	23.9327	23.8876	1.59931e-71	1.85762e-69	1.36352	up
FvesChr5G00229600	0.290828	0.279867	0.332753	1.05298	0.934745	1.05117	1.14509e-07	8.38052e-07	1.66861	up
FvesChr5G00229710	0.776779	0.984697	0.674566	2.68086	2.76481	2.54082	1.2214e-24	2.94762e-23	1.65187	up
FvesChr5G00230080	73.6429	85.9041	76.8044	223.537	172.332	174.357	8.91345e-16	1.29998e-14	1.19287	up
FvesChr5G00230100	1.23965	1.13612	1.13402	0.483434	0.479538	0.318451	2.03079e-10	1.98229e-09	-1.51601	down
FvesChr5G00230460	96.1689	121.243	88.326	505.877	516.473	506.084	2.89238e-52	1.9217e-50	2.24326	up
FvesChr5G00230790	1.66186	1.73891	2.15538	0.0434124	0.0177867	0.027167	6.78262e-15	9.23316e-14	-6.08328	down
FvesChr5G00230880	0.158139	0.254416	0.174587	0.995523	0.73198	0.72738	3.17458e-14	4.13669e-13	2.01648	up
FvesChr5G00231200	8.52958	6.97421	6.55131	2.45098	3.76577	3.54691	5.83901e-12	6.46576e-11	-1.25431	down
FvesChr5G00231460	1.43173	1.5902	1.77417	3.74007	3.13368	3.33521	6.23873e-18	1.05803e-16	1.01487	up
FvesChr5G00231490	6.76926	6.18989	6.35496	1.21198	0.649827	0.898897	7.60533e-56	5.50619e-54	-2.89817	down
FvesChr5G00231560	41.4185	36.5506	38.4673	16.1684	19.466	19.0141	5.48033e-57	4.05871e-55	-1.1689	down
FvesChr5G00231590	0.124128	0.0867971	0.0696185	0.354059	0.394572	0.259971	1.02172e-06	6.56153e-06	1.7581	up
FvesChr5G00231740	0.913256	0.799303	0.580505	0.172595	0.022331	0.0795849	1.08549e-12	1.27179e-11	-3.17195	down
FvesChr5G00231880	31.2373	32.7639	31.951	69.287	71.0655	68.2332	5.32284e-84	8.03152e-82	1.0442	up
FvesChr5G00232050	2.17387	2.80203	2.48273	5.76944	6.66478	5.91746	7.15813e-33	2.47469e-31	1.22961	up
FvesChr5G00232280	19.4474	21.2759	17.5189	7.04364	8.12098	7.09894	5.37768e-54	3.71037e-52	-1.46012	down
FvesChr5G00232450	8.38051	9.41276	9.23799	19.5814	24.9536	21.7179	1.31911e-22	2.92141e-21	1.22262	up
FvesChr5G00232540	2.98196	3.52942	3.00977	6.2941	7.68529	6.29815	2.63327e-19	4.85876e-18	1.02159	up
FvesChr5G00232600	1.40937	1.26359	1.903	0.882917	0.612182	0.481684	8.48337e-07	5.51829e-06	-1.28337	down
FvesChr5G00232740	0.990831	0.760297	0.485191	0.161339	0.357734	0.201929	4.52276e-06	2.65141e-05	-1.69113	down
FvesChr5G00232940	40.8445	42.4908	39.6622	14.7913	14.433	13.8134	9.37074e-87	1.46884e-84	-1.58971	down
FvesChr5G00232950	21.0578	20.155	20.4678	5.3099	4.51027	3.80915	1.5376e-64	1.46027e-62	-2.24808	down
FvesChr5G00232980	3.08665	5.09812	3.41336	0.410063	0.358419	0.171075	7.54612e-25	1.84036e-23	-3.65589	down
FvesChr5G00232990	4.0401	5.89606	4.92212	0.816276	1.20398	1.02163	4.09536e-21	8.3379e-20	-2.35107	down
FvesChr5G00233010	35.5828	36.8973	34.8236	5.58962	5.42404	5.89125	3.77484e-156	1.84681e-153	-2.74714	down
FvesChr5G00233020	5.20079	4.8468	8.17055	1.0935	0.94085	1.57389	1.06018e-21	2.2611e-20	-2.43803	down
FvesChr5G00233030	33.3138	31.0888	33.1951	7.90041	7.51342	5.52139	1.14883e-90	1.89263e-88	-2.2875	down
FvesChr5G00233040	2.72724	2.80037	2.76831	0.0820126	0.403221	0.0684302	4.07918e-19	7.45848e-18	-3.86176	down
FvesChr5G00233050	5.38679	5.28859	4.62786	3.2651	2.45256	2.17948	2.6511e-07	1.8529e-06	-1.02684	down
FvesChr5G00233160	73.5826	76.6095	68.7243	23.0016	26.0307	25.0572	3.61857e-149	1.6692e-146	-1.63994	down
FvesChr5G00233170	39.3567	42.8655	39.46	9.74576	9.28546	9.38276	1.61316e-122	4.5692e-120	-2.17458	down
FvesChr5G00234000	1.37404	1.75645	1.36289	5.19355	4.83171	4.0076	1.92002e-25	4.79857e-24	1.58054	up
FvesChr5G00234110	0.47509	0.608902	0.478622	1.64594	1.70016	1.78438	2.77888e-12	3.16397e-11	1.65302	up
FvesChr5G00234270	12.9098	11.2724	11.6302	3.68091	3.81427	4.26952	7.52978e-96	1.35076e-93	-1.68772	down
FvesChr5G00234330	16.2425	16.7518	15.1033	33.5181	35.8345	34.1822	1.12183e-68	1.22716e-66	1.02988	up
FvesChr5G00234400	38.0995	46.956	40.9386	109.636	109.736	108.969	8.16257e-80	1.12636e-77	1.30479	up
FvesChr5G00234930	1.04805	0.889892	0.560199	2.14061	2.54909	2.46712	4.36129e-09	3.70595e-08	1.43649	up
FvesChr5G00235260	0.169398	0.179794	0.0987035	0.419836	0.987204	0.662533	9.78966e-08	7.21708e-07	2.1439	up
FvesChr5G00235370	8.62058	8.76217	8.4779	1.99807	2.32665	2.06201	2.56566e-71	2.95876e-69	-2.08871	down
FvesChr5G00235380	4.41054	4.23345	3.35563	12.4566	12.024	11.8662	1.78706e-40	8.38725e-39	1.52207	up
FvesChr5G00235980	12.3866	14.8723	12.7958	30.2165	34.4177	33.405	1.74837e-59	1.43286e-57	1.21536	up
FvesChr5G00236030	0.199347	0.169265	0.367469	0.741092	0.628396	0.491997	6.36678e-05	0.000300385	1.25769	up
FvesChr5G00236400	30.4511	29.4886	30.8508	13.2492	17.9232	15.7678	4.12401e-25	1.01652e-23	-1.027	down
FvesChr5G00236450	1.05032	0.787373	0.854081	2.50828	2.6068	2.17455	2.00154e-11	2.13581e-10	1.35102	up
FvesChr5G00236670	1.99344	1.99132	2.45142	1.11194	1.0216	0.780183	4.084e-07	2.77626e-06	-1.21119	down
FvesChr5G00236970	12.4847	9.80067	11.3748	5.99371	5.02817	5.21423	3.60634e-36	1.43764e-34	-1.13061	down
FvesChr5G00237090	4.52763	5.14411	4.06602	18.2513	18.447	17.4451	2.19636e-97	4.12328e-95	1.9089	up
FvesChr5G00237140	199.536	179.216	228.26	56.9077	60.3322	57.3971	4.26327e-150	2.02442e-147	-1.87452	down
FvesChr5G00237220	0.103487	0.182018	0.0375891	0.516152	0.411202	0.520393	6.86785e-09	5.70671e-08	2.12491	up
FvesChr5G00239260	8.31721	8.52287	8.06584	26.4522	27.4595	26.5128	4.33368e-136	1.52103e-133	1.61596	up
FvesChr5G00239330	75.4406	79.5397	74.5558	242.156	253.482	237.724	7.0826e-218	6.01835e-215	1.59888	up
FvesChr5G00239360	0.816716	0.608902	1.01296	3.65764	3.22935	1.80534	2.88803e-08	2.25252e-07	1.75191	up
FvesChr5G00240070	0.180576	0.43639	0.194246	1.55366	1.55276	2.13561	1.05927e-20	2.11136e-19	2.66855	up
FvesChr5G00240740	2.13772	2.73585	2.19579	1.40215	1.02586	1.2535	3.25402e-08	2.51851e-07	-1.01809	down
FvesChr5G00241580	100.769	99.8873	95.9997	23.4753	22.9715	22.9426	2.29742e-224	2.18188e-221	-2.17306	down
FvesChr5G00241660	0.995696	1.08602	1.09087	0.52338	0.531802	0.366828	3.47599e-06	2.06779e-05	-1.21845	down
FvesChr5G00241730	0.223478	0.253006	0.299889	0.57795	0.986645	1.20558	1.63535e-05	8.6623e-05	1.75833	up
FvesChr5G00241880	0.997912	0.841048	1.0525	0.152934	0.368123	0.251224	4.69087e-10	4.4134e-09	-1.96673	down
FvesChr5G00241890	0.312212	0.247425	0.317529	0.502401	0.595469	0.785993	0.00157556	0.00559803	1.0085	up
FvesChr5G00242000	2.31328	2.14834	1.88398	0.888029	1.11067	0.526471	4.21593e-06	2.48416e-05	-1.38097	down
FvesChr5G00242070	2.87565	3.67928	3.07152	10.4761	11.3671	10.9016	4.37418e-41	2.09558e-39	1.70263	up
FvesChr5G00242090	0.243222	0.269373	0.430198	1.74345	1.85443	1.46327	4.20621e-25	1.0352e-23	2.35367	up
FvesChr5G00242660	0.124007	0.200561	0.112606	0.465783	0.469274	0.420498	1.85184e-05	9.70711e-05	1.58968	up
FvesChr5G00242760	0.864704	0.849048	0.927361	1.84412	1.7239	2.18868	3.00171e-12	3.41046e-11	1.04165	up
FvesChr5G00242840	1.0796	1.39289	0.971433	2.7195	2.58499	2.37122	1.83353e-10	1.79735e-09	1.0936	up
FvesChr5G00243040	0.912863	0.85718	1.06494	0.361065	0.512078	0.191189	3.88321e-05	0.00019255	-1.45825	down
FvesChr5G00243640	2.22847	2.06936	1.78258	9.71322	10.1702	10.2523	6.87384e-86	1.0671e-83	2.22942	up
FvesChr5G00244750	0.641699	0.909312	0.529449	1.60459	1.5535	1.79506	1.15154e-10	1.14763e-09	1.18763	up
FvesChr5G00245280	2.03817	2.79951	2.12623	6.65856	6.04059	6.36428	8.15612e-30	2.47986e-28	1.38696	up
FvesChr5G00245540	31.758	40.9317	28.2362	150.372	175.594	168.353	1.44348e-34	5.50945e-33	2.21388	up
FvesChr5G00246950	25.4797	28.9138	24.4267	77.0055	69.9923	73.169	1.22208e-73	1.50615e-71	1.40825	up
FvesChr5G00247020	0.326893	0.267532	0.265367	0.916696	0.817938	0.905106	1.40752e-12	1.63839e-11	1.52967	up
FvesChr5G00247060	1.64171	2.28793	2.04171	5.87247	6.23963	6.33908	5.44671e-29	1.59886e-27	1.56457	up
FvesChr5G00247230	0.31968	0.575781	0.320198	1.02717	0.944336	1.1288	3.57543e-05	0.000178661	1.30192	up
FvesChr5G00247310	3.0724	3.1054	3.45292	12.5358	12.4876	12.0228	2.33687e-95	4.10096e-93	1.86776	up
FvesChr5G00247350	2.73802	4.56084	3.34778	10.3508	9.77528	9.56797	3.94592e-18	6.79178e-17	1.42189	up
FvesChr5G00247380	0.403177	0.730317	0.375872	1.5814	1.94376	1.68562	3.29269e-13	3.97313e-12	1.7438	up
FvesChr5G00247460	32.7264	31.1234	31.1927	13.2491	13.0713	13.4641	1.99832e-111	4.67578e-109	-1.33473	down
FvesChr5G00247470	1.5973	1.68015	1.00016	5.33315	4.04175	5.32445	3.85498e-18	6.64942e-17	1.70577	up
FvesChr5G00247500	41.3847	38.423	39.1366	19.468	18.8575	18.1287	1.88904e-88	3.01966e-86	-1.15205	down
FvesChr5G00248210	6.72297	8.7422	7.17611	18.1248	20.2283	19.4769	5.41297e-46	2.97253e-44	1.28012	up
FvesChr5G00248380	0.373218	0.565278	0.435997	1.04346	1.65665	1.11008	2.80231e-06	1.68945e-05	1.42131	up
FvesChr5G00249060	0.841919	0.819999	0.661081	1.74507	1.65298	1.52285	7.93577e-05	0.000367853	1.00849	up
FvesChr5G00249180	1.1143	1.45077	1.39299	0.528324	0.511638	0.300563	2.06511e-05	0.000107414	-1.61179	down
FvesChr5G00249390	5.75919	5.54878	5.18488	11.2922	12.1051	12.288	3.34184e-24	7.89956e-23	1.03546	up
FvesChr5G00249470	7.70723	6.75666	6.21395	3.82895	3.55295	3.46931	1.87583e-18	3.29905e-17	-1.0083	down
FvesChr5G00249500	73.1104	79.6535	78.1906	19.9079	27.9654	23.9318	4.28702e-80	5.96671e-78	-1.76106	down
FvesChr5G00249520	9.60214	11.7045	9.17403	36.392	48.2499	41.0666	1.01907e-74	1.28539e-72	1.97323	up
FvesChr5G00249570	2.88398	3.74897	3.82458	12.0202	14.2013	13.3542	6.39817e-69	7.07524e-67	1.84924	up
FvesChr5G00249880	12.8899	15.0995	12.8267	29.8842	33.845	32.3467	3.58125e-54	2.49221e-52	1.15992	up
FvesChr5G00249940	100.132	84.8725	89.902	31.4407	28.8546	29.8723	1.88058e-145	7.40534e-143	-1.6862	down
FvesChr5G00249960	84.4212	73.2353	80.1361	41.8932	37.4651	42.083	3.50191e-59	2.82692e-57	-1.04791	down
FvesChr5G00250090	1.8446	1.93281	1.75627	0.162397	0.191293	0.254066	9.95364e-34	3.6194e-32	-3.28416	down
FvesChr5G00250130	7.63788	9.12116	6.97865	23.9317	21.8	21.0683	4.79363e-50	2.95394e-48	1.42128	up
FvesChr5G00250430	0.728277	0.747591	1.0364	1.83424	2.02132	1.84712	3.90875e-10	3.69694e-09	1.10684	up
FvesChr5G00250710	6.39682	6.77153	4.49411	27.2772	26.3985	23.2422	6.24659e-71	7.15257e-69	2.04972	up
FvesChr5G00251400	2.76737	2.84768	1.831	16.5885	21.6269	18.4309	3.64608e-100	7.09228e-98	2.8552	up
FvesChr5G00252610	0.171014	0.140669	0.0509548	0.369709	0.249155	0.233522	0.00152132	0.00542015	1.1541	up
FvesChr5G00252670	91.2321	92.7529	85.5989	30.4723	27.9908	30.8434	2.41946e-156	1.22069e-153	-1.67268	down
FvesChr5G00252890	7.97991	9.33856	9.23015	3.68905	3.96923	4.16212	1.27616e-30	4.05582e-29	-1.24394	down
FvesChr5G00253200	0.11123	0.0581198	0.0380705	0.44255	0.525826	0.567733	2.54507e-13	3.09181e-12	2.76179	up
FvesChr5G00253640	3.91292	4.66939	3.82206	0.605603	0.560281	0.660159	1.65953e-33	5.994e-32	-2.84727	down
FvesChr5G00253860	4.59674	4.26653	4.79095	12.4534	12.64	13.3275	1.80137e-50	1.1229e-48	1.41162	up
FvesChr5G00254240	0.417978	0.179951	0.291879	1.5377	1.45965	1.20046	1.25921e-16	1.95669e-15	2.1235	up
FvesChr5G00255460	78.5382	84.1312	81.1767	37.1145	42.2088	41.1206	2.51053e-77	3.34979e-75	-1.09512	down
FvesChr5G00255500	0.401771	0.809646	0.558438	1.97418	1.9753	1.97668	2.54172e-16	3.87498e-15	1.6953	up
FvesChr5G00255530	17.7523	16.8179	18.6339	34.1433	38.6669	40.3459	6.43174e-37	2.6763e-35	1.0097	up
FvesChr5G00256880	3.35961	2.13471	2.60638	8.87233	10.1403	9.43331	7.43777e-42	3.62788e-40	1.72213	up
FvesChr5G00256950	0.499161	0.563139	0.31507	1.07877	1.26124	1.48574	4.24507e-12	4.75289e-11	1.40165	up
FvesChr5G00257700	4.20811	3.63982	3.22436	8.3238	8.25154	8.17475	1.74526e-24	4.1806e-23	1.07988	up
FvesChr5G00258150	0.765406	0.610276	0.522125	1.99153	1.78522	1.63149	9.81886e-16	1.42945e-14	1.42691	up
FvesChr5G00259080	1.8423	1.67602	1.35626	4.45454	3.73484	3.89428	9.48794e-22	2.0316e-20	1.2306	up
FvesChr5G00259530	0.19305	0.295053	0.122711	0.436851	0.608547	0.429592	0.000277393	0.00116689	1.22479	up
FvesChr5G00259960	5.98233	4.75148	4.86701	0.85129	0.902294	0.984389	2.46269e-67	2.5325e-65	-2.59549	down
FvesChr5G00260530	0.7669	0.418272	0.868204	0.340205	0.3025	0.126832	1.87649e-05	9.82358e-05	-1.4795	down
FvesChr5G00260800	0.604211	1.14858	0.997416	4.78104	4.43372	4.43681	1.49744e-32	5.10047e-31	2.26424	up
FvesChr5G00261220	0.505223	0.339789	0.349759	1.05433	0.789742	0.9067	3.58404e-06	2.12737e-05	1.10846	up
FvesChr5G00261730	1.9345	1.56146	1.54845	4.91027	5.36482	5.23728	1.19375e-21	2.53261e-20	1.53419	up
FvesChr5G00262060	60.5565	64.9777	61.1151	28.849	31.5196	29.3905	3.98408e-62	3.5735e-60	-1.13129	down
FvesChr5G00262390	8.55651	10.6935	9.13545	2.05958	2.31565	1.55862	7.36904e-24	1.71184e-22	-2.31115	down
FvesChr5G00262450	4.09079	4.58385	3.7086	1.71265	1.91857	1.84505	1.20835e-10	1.20276e-09	-1.2491	down
FvesChr5G00262740	1.14828	1.38387	1.69524	2.34696	3.31649	3.29709	6.10326e-05	0.000289304	1.01188	up
FvesChr5G00262800	1.12545	1.1104	1.17887	2.42891	2.82592	3.30292	3.0174e-20	5.88357e-19	1.24517	up
FvesChr5G00262850	0.257609	0.39479	0.231643	0.723091	0.738988	0.782982	9.03362e-06	5.00507e-05	1.29116	up
FvesChr5G00263040	1.64086	1.91572	1.8325	0.90617	0.935724	0.839081	1.56062e-10	1.54199e-09	-1.07645	down
FvesChr5G00263110	1.77526	2.62394	1.42099	6.91499	7.98862	7.57283	3.99434e-29	1.17895e-27	1.89139	up
FvesChr5G00264790	0.419467	0.487902	0.314114	2.65258	2.29537	2.16678	1.25676e-36	5.1368e-35	2.47973	up
FvesChr5G00265350	0.456901	0.229605	0.474165	1.27808	1.01765	1.16953	3.20393e-10	3.06624e-09	1.47469	up
FvesChr5G00265670	0.366556	0.537599	0.296544	1.98212	2.29508	1.45611	1.99733e-10	1.95081e-09	2.21537	up
FvesChr5G00267170	2.79016	3.56707	2.76203	10.7712	10.3594	10.5777	3.95529e-73	4.76554e-71	1.72934	up
FvesChr5G00267500	0.422207	0.618693	0.610333	1.34726	1.26633	1.0525	3.55755e-09	3.05452e-08	1.08887	up
FvesChr5G00268230	0.600317	0.435496	0.592758	0.15073	0.111161	0.216948	8.87018e-08	6.56621e-07	-1.88084	down
FvesChr5G00268850	1.38581	1.99132	1.50879	3.44609	3.30576	3.53095	5.64482e-11	5.79006e-10	1.00957	up
FvesChr5G00268940	1.25383	1.87501	1.67725	5.98915	6.4246	6.39043	1.2347e-36	5.07233e-35	1.90979	up
FvesChr5G00269940	51.7758	55.9581	48.8651	10.4784	7.94041	7.42768	3.06778e-108	6.69315e-106	-2.67194	down
FvesChr5G00269950	2.87127	2.91369	2.35928	0.905556	0.779141	0.510019	2.36415e-07	1.66242e-06	-1.94851	down
FvesChr5G00270110	8.08543	12.1629	6.92832	22.181	24.9759	24.5562	1.43571e-07	1.03619e-06	1.32351	up
FvesChr5G00271840	0.0572899	0.233495	0.291328	0.866741	0.971259	0.79737	5.96602e-09	4.98816e-08	2.1377	up
FvesChr5G00272950	0.905135	0.718195	0.839208	1.76974	1.72633	1.74773	5.67474e-23	1.28138e-21	1.00564	up
FvesChr5G00273060	0.366707	0.220554	0.213671	1.37315	1.55423	1.42187	1.63727e-17	2.69456e-16	2.33334	up
FvesChr5G00273190	13.0718	17.5596	10.7034	54.1438	53.5788	54.0588	1.79659e-18	3.16314e-17	1.89157	up
FvesChr5G00273310	0.315349	0.205094	0.264423	0.84157	0.810467	0.597227	3.29831e-06	1.97081e-05	1.42789	up
FvesChr5G00273490	0.365685	0.451156	0.294033	1.07909	1.5499	1.4315	4.07804e-21	8.31313e-20	1.80567	up
FvesChr5G00273760	15.6331	17.5973	13.5382	5.37828	6.15477	6.20908	5.86277e-20	1.12416e-18	-1.47285	down
FvesChr5G00273770	47.2401	53.5181	49.0018	13.0814	16.7438	14.901	8.18211e-97	1.51839e-94	-1.8183	down
FvesChr5G00274140	1.20429	1.05234	0.579698	2.50973	2.89899	2.28961	2.9613e-08	2.3041e-07	1.36434	up
FvesChr5G00274370	164.105	167.452	171.727	56.7314	69.7629	68.819	3.66966e-98	6.9702e-96	-1.44325	down
FvesChr5G00274520	11.5597	14.2677	10.8659	42.0904	43.2497	44.5246	1.85721e-100	3.65667e-98	1.7488	up
FvesChr5G00274550	16.375	15.8443	16.259	5.07723	5.60522	5.53725	3.58505e-66	3.59507e-64	-1.65699	down
FvesChr5G00274590	9.94391	12.7707	11.388	26.0383	28.3771	25.0719	1.72836e-36	7.01115e-35	1.14902	up
FvesChr5G00274640	1.1846	0.901792	1.02129	0.369742	0.483321	0.506834	2.743e-07	1.90969e-06	-1.27834	down
FvesChr5G00274680	0.212698	0.234293	0.255784	0.542637	0.529928	0.520994	0.000279948	0.0011761	1.10922	up
FvesChr5G00274990	2.1048	1.5559	2.48692	0.96059	1.10199	1.08203	0.00109642	0.0040378	-1.05183	down
FvesChr5G00275040	2.11501	2.17835	1.4366	4.95634	4.91895	4.49797	3.80183e-17	6.13192e-16	1.25445	up
FvesChr5G00275210	34.1232	36.6946	33.805	17.6089	20.8624	16.4307	7.90082e-30	2.40677e-28	-1.00269	down
FvesChr5G00275330	216.294	223.24	218.454	59.2916	58.9415	55.046	0	0	-2.00125	down
FvesChr5G00275340	35.7523	34.6965	35.0454	8.45089	7.78769	8.35753	1.31589e-197	9.237e-195	-2.18074	down
FvesChr5G00275350	107.302	111.978	107.296	15.3918	15.4732	15.5403	0	0	-2.89233	down
FvesChr5G00275360	606.393	624.534	625.016	291.338	317.651	301.153	5.56978e-113	1.36249e-110	-1.10547	down
FvesChr5G00275450	0.702467	0.841166	0.354925	1.97973	1.84173	1.647	1.98941e-08	1.57911e-07	1.46357	up
FvesChr5G00275570	1.24253	1.52602	1.1424	2.81171	3.42073	2.81885	3.34744e-09	2.88083e-08	1.14832	up
FvesChr5G00276120	1.27283	2.1845	1.42877	0.875462	0.444775	0.766997	4.00318e-05	0.000197533	-1.30809	down
FvesChr5G00276310	78.3321	79.903	76.8639	34.4691	31.639	32.2604	6.20006e-124	1.8537e-121	-1.33431	down
FvesChr5G00276400	12.1384	14.8031	11.9198	28.3696	28.1422	28.1885	5.1392e-41	2.4548e-39	1.04946	up
FvesChr5G00276530	0.112362	0.114487	0.0888806	0.274441	0.256634	0.198009	0.000216912	0.000933629	1.13907	up
FvesChr5G00276620	10.146	10.5944	10.0078	37.9577	36.218	34.6472	1.1947e-145	4.82211e-143	1.74883	up
FvesChr5G00276750	13.7655	15.1003	13.9892	46.6187	47.3417	48.1471	6.82468e-212	5.24688e-209	1.65267	up
FvesChr5G00276830	1.98859	2.77954	3.19898	1.19669	1.49117	1.27495	2.19067e-08	1.72866e-07	-1.07729	down
FvesChr5G00277330	1.73519	2.0736	2.06068	5.99254	6.31778	5.80134	2.30109e-37	9.72542e-36	1.55818	up
FvesChr5G00277940	0.248915	0.284366	0.270415	1.22309	1.38108	1.36234	2.04075e-26	5.34001e-25	2.23596	up
FvesChr5G00278180	1.33191	1.85794	1.31696	3.21899	3.52259	3.37874	1.14253e-14	1.54103e-13	1.1034	up
FvesChr5G00278470	1.99958	2.2693	2.03363	4.9505	5.09011	4.75943	1.68072e-28	4.83694e-27	1.16175	up
FvesChr5G00278640	108.879	116.063	103.396	15.6056	19.8302	17.4794	1.93061e-230	1.94811e-227	-2.70705	down
FvesChr5G00278800	0.326675	0.199713	0.182731	0.76035	1.03842	1.02565	3.97447e-10	3.7569e-09	1.89064	up
FvesChr5G00278860	2.03571	2.20785	1.54408	0.442409	0.743172	0.747508	1.26237e-07	9.17437e-07	-1.65745	down
FvesChr6G00001420	0.44171	0.34327	0.428293	1.2585	1.02332	0.739091	1.23118e-05	6.66133e-05	1.23482	up
FvesChr6G00001690	15.6125	20.3487	12.7689	37.4889	37.6064	39.2771	1.24852e-08	1.01498e-07	1.15332	up
FvesChr6G00001860	0.218633	0.216581	0.393756	0.87169	0.685331	1.03202	1.00959e-05	5.54413e-05	1.55566	up
FvesChr6G00002770	1.09551	0.724572	0.945575	0.521898	0.537628	0.391918	3.43841e-05	0.000172454	-1.00575	down
FvesChr6G00002790	2.35651	2.7071	2.08531	0.89622	1.17502	1.42081	0.00015294	0.000678171	-1.11498	down
FvesChr6G00003170	19.8187	17.5714	19.8813	8.97885	9.10011	9.74676	9.76886e-49	5.84142e-47	-1.12195	down
FvesChr6G00003530	12.613	16.4764	12.9511	96.8754	88.858	94.5091	1.67079e-221	1.4986e-218	2.6644	up
FvesChr6G00003600	1.39148	1.56678	1.24982	0.674736	0.60899	0.758813	2.93128e-07	2.03114e-06	-1.12434	down
FvesChr6G00004200	77.6041	71.8755	76.2388	16.1507	16.762	15.5211	0	0	-2.29596	down
FvesChr6G00004680	49.4908	55.8466	46.6128	98.8736	113.291	113.916	4.92864e-37	2.05615e-35	1.02648	up
FvesChr6G00004970	0.175649	0.2088	0.17864	0.386118	0.409454	0.483257	0.000232709	0.00099578	1.11171	up
FvesChr6G00005010	0.156167	0.221001	0.185297	0.424065	0.540542	0.741366	2.63484e-06	1.59324e-05	1.53415	up
FvesChr6G00005290	6.84052	8.00622	6.61379	21.1033	20.4587	21.4171	2.47188e-96	4.53506e-94	1.478	up
FvesChr6G00005300	29.3628	33.8673	30.6554	65.6298	64.6637	67.8401	5.1742e-57	3.84965e-55	1.00109	up
FvesChr6G00005610	23.4668	29.3772	21.2097	57.2636	62.8718	58.5051	2.67889e-37	1.12632e-35	1.1963	up
FvesChr6G00005620	15.5922	16.4822	13.8836	40.7526	43.31	45.5904	8.79969e-67	8.99184e-65	1.42112	up
FvesChr6G00005850	0.226509	0.147315	0.281831	0.504774	0.495331	0.553769	0.000138223	0.000615958	1.14736	up
FvesChr6G00006300	5.40156	5.55098	4.46498	15.3632	15.9175	15.9079	1.30717e-51	8.57894e-50	1.53952	up
FvesChr6G00006520	2.43654	2.39433	2.50006	0.999928	0.911196	0.582589	4.67142e-27	1.24661e-25	-1.62103	down
FvesChr6G00006800	0.487411	0.448088	0.461235	1.27474	1.23483	1.19213	4.42035e-15	6.11015e-14	1.32651	up
FvesChr6G00008340	0.913904	0.903839	0.992678	0.339583	0.471195	0.306011	4.35758e-12	4.86537e-11	-1.39283	down
FvesChr6G00008520	3.0222	3.58292	3.24765	12.0335	14.7909	13.2152	1.1347e-60	9.69298e-59	1.95552	up
FvesChr6G00008880	14.1229	14.0158	12.8912	29.4745	29.0056	28.7774	1.08016e-56	7.89101e-55	1.01206	up
FvesChr6G00009210	150.539	147.373	145.059	41.3416	58.7299	52.2863	1.08889e-73	1.35231e-71	-1.61642	down
FvesChr6G00009820	50.1733	64.0616	43.7893	122.458	117.055	114.714	7.92849e-26	2.00635e-24	1.09148	up
FvesChr6G00009850	0.315097	0.235258	0.189929	0.621705	0.558373	0.558307	2.94613e-07	2.03906e-06	1.14369	up
FvesChr6G00010390	12.7353	10.7927	12.3166	5.89415	5.73002	4.87833	4.58696e-34	1.71031e-32	-1.19419	down
FvesChr6G00010800	11.7693	10.875	13.7244	4.79777	5.32979	5.37455	2.92109e-32	9.80479e-31	-1.30955	down
FvesChr6G00010830	1.33842	1.34625	1.02091	3.39479	4.86541	4.53211	5.62873e-20	1.08057e-18	1.71334	up
FvesChr6G00011240	10.4392	11.7823	9.64106	25.4934	27.6131	25.8268	3.90641e-59	3.13776e-57	1.23475	up
FvesChr6G00011360	1.74981	1.56396	1.89929	5.67647	5.6273	5.26631	3.56152e-28	1.00879e-26	1.58726	up
FvesChr6G00011960	0.929508	0.879614	1.17265	0.192676	0.563871	0.390431	4.357e-06	2.56168e-05	-1.44497	down
FvesChr6G00012160	2.03155	2.27627	1.51766	1.16453	0.776714	1.01686	8.10195e-06	4.53715e-05	-1.058	down
FvesChr6G00012490	20.402	17.5851	18.1056	9.50471	9.992	9.08731	2.66037e-42	1.3339e-40	-1.04921	down
FvesChr6G00012630	0.395033	0.528289	0.364095	0.989693	1.1877	1.39052	2.24279e-10	2.18132e-09	1.40567	up
FvesChr6G00012860	1.10969	1.17473	0.366423	0.111811	0.0916216	0.0466469	8.83132e-09	7.245e-08	-3.44547	down
FvesChr6G00012970	0.769048	0.617889	0.788453	0.213858	0.131431	0.0535321	8.71377e-10	7.95723e-09	-2.49607	down
FvesChr6G00012990	1.37907	0.957039	1.24747	0.248626	0.414488	0.118032	8.78822e-13	1.03566e-11	-2.23527	down
FvesChr6G00013370	5.95717	6.55269	6.3254	2.8996	2.53741	2.8074	1.37541e-26	3.62251e-25	-1.27036	down
FvesChr6G00013380	4.26986	2.92831	3.90153	0.915787	1.54435	1.44518	5.27472e-15	7.24153e-14	-1.58774	down
FvesChr6G00013940	1.82846	2.52203	1.78651	4.35699	4.97466	4.47104	1.03013e-13	1.28926e-12	1.10665	up
FvesChr6G00014250	0.880655	1.02953	0.738264	1.9887	1.95417	2.16885	1.71515e-10	1.68232e-09	1.13643	up
FvesChr6G00014370	0.508765	0.740556	0.207896	0.916325	1.36696	1.3527	0.00271868	0.00907988	1.26589	up
FvesChr6G00014710	0.173041	0.261207	0.285166	0.745853	0.421031	0.508236	0.00103258	0.00382803	1.15476	up
FvesChr6G00015050	1756.23	1841.33	1805.46	953.599	896.818	943.241	8.25288e-103	1.70824e-100	-1.02931	down
FvesChr6G00015330	3.09828	3.21819	3.13575	1.36137	1.14742	1.21705	1.18457e-06	7.54135e-06	-1.42108	down
FvesChr6G00015770	0.422587	0.349921	0.399592	1.28255	1.13977	1.3	2.35084e-19	4.34757e-18	1.57842	up
FvesChr6G00016180	12.5941	15.6957	13.9765	88.5186	96.0776	91.0887	9.04716e-278	1.21722e-274	2.63252	up
FvesChr6G00016580	0.642194	0.426004	0.548528	1.41429	1.37155	1.31539	2.34045e-06	1.42645e-05	1.2479	up
FvesChr6G00017020	3.94414	2.69657	2.8001	0.39741	0.461336	0.787533	4.61715e-14	5.92088e-13	-2.637	down
FvesChr6G00017030	25.973	25.6363	23.4829	4.29211	4.35164	3.27778	1.60763e-118	4.32587e-116	-2.71862	down
FvesChr6G00017700	0.449668	0.658812	0.347478	1.55055	1.85914	2.08333	3.7989e-13	4.57711e-12	1.86134	up
FvesChr6G00018120	24.7243	27.8377	27.5135	13.686	13.8883	14.5803	7.87842e-30	2.40448e-28	-1.00248	down
FvesChr6G00018520	12.5568	9.99901	12.0483	3.49136	4.41202	3.73794	1.88215e-42	9.52579e-41	-1.64668	down
FvesChr6G00018780	0.895046	0.914729	0.926764	2.31473	1.98688	1.95323	1.76279e-15	2.51194e-14	1.11765	up
FvesChr6G00018880	17.5768	19.7501	15.3843	4.51695	5.11135	4.19512	2.46787e-63	2.30311e-61	-1.99971	down
FvesChr6G00018890	6.76607	9.0018	5.42395	1.83897	2.37453	2.30162	9.22949e-11	9.28412e-10	-1.7707	down
FvesChr6G00019080	0.380905	0.452795	0.387392	1.65822	1.23771	1.29455	5.69429e-08	4.30203e-07	1.71303	up
FvesChr6G00019140	18.1375	26.2379	17.0458	126.217	134.448	133.574	3.40289e-34	1.28064e-32	2.6035	up
FvesChr6G00019160	69.0962	81.4152	71.9486	177.934	166.607	159.71	5.28035e-59	4.19957e-57	1.10396	up
FvesChr6G00019340	7.63261	7.48107	8.00185	4.51567	3.48608	3.72269	1.28724e-22	2.85866e-21	-1.05796	down
FvesChr6G00019560	0.709293	0.398617	0.363281	0.164959	0.129765	0.107359	1.4228e-07	1.02779e-06	-1.94964	down
FvesChr6G00019800	4.33208	5.04024	3.99233	23.5214	23.777	24.3808	4.09831e-168	2.28163e-165	2.35394	up
FvesChr6G00019940	1.27767	1.2011	1.48893	3.72712	3.6182	3.95091	6.92655e-22	1.49905e-20	1.42762	up
FvesChr6G00020470	4.41475	4.91688	4.27341	12.9473	11.4975	11.0327	2.21655e-52	1.49109e-50	1.30961	up
FvesChr6G00020490	0.0830929	0.166764	0.153651	0.879101	0.568285	0.831311	2.55334e-10	2.47145e-09	2.45628	up
FvesChr6G00020770	6.75721	8.27678	7.59637	17.8885	18.4802	18.602	7.05881e-51	4.46919e-49	1.2076	up
FvesChr6G00021040	4.40153	5.00588	4.99661	11.4202	12.3962	12.1265	2.36524e-48	1.38861e-46	1.24633	up
FvesChr6G00021230	15.9726	11.9188	13.6186	30.761	29.8407	30.8238	2.48814e-30	7.71038e-29	1.05536	up
FvesChr6G00021370	12.9262	14.6721	11.886	45.8153	42.096	42.5629	3.31532e-110	7.53884e-108	1.64949	up
FvesChr6G00022420	0.411011	0.315752	0.47275	1.37929	1.36872	1.29868	2.09717e-09	1.84618e-08	1.6645	up
FvesChr6G00022690	0.992476	0.681339	0.906024	0.314011	0.564964	0.435728	4.17467e-05	0.000205488	-1.04866	down
FvesChr6G00023260	1.42541	2.24772	1.72312	5.62002	5.85259	5.63329	1.66894e-30	5.25244e-29	1.60417	up
FvesChr6G00023300	3.80951	4.13747	4.01045	10.2936	10.5427	11.2935	1.32761e-73	1.6238e-71	1.35078	up
FvesChr6G00023410	0.28774	0.21845	0.215177	0.630333	0.706619	0.597162	6.57823e-09	5.47169e-08	1.33679	up
FvesChr6G00023590	2.74325	3.58744	2.5965	14.0725	13.5788	13.1893	5.57068e-75	7.13799e-73	2.13171	up
FvesChr6G00024600	307.204	302.084	300.958	110.31	130.439	111.943	2.49791e-117	6.61127e-115	-1.44422	down
FvesChr6G00024620	20.0459	22.4897	19.0257	3.1442	3.15922	3.41989	4.63487e-127	1.46725e-124	-2.74198	down
FvesChr6G00024630	12.2367	12.8343	13.3675	1.35966	1.54588	1.19121	5.29047e-120	1.47267e-117	-3.2905	down
FvesChr6G00024700	125.864	120.481	121.042	28.0933	29.7867	28.3332	0	0	-2.16754	down
FvesChr6G00025000	1.62696	1.90662	1.95722	0.28688	0.491527	0.54402	1.11656e-20	2.21733e-19	-2.13549	down
FvesChr6G00025020	1.71719	1.65064	1.5652	4.27335	4.46296	4.08998	7.789e-07	5.09536e-06	1.30262	up
FvesChr6G00025160	2.58834	1.71254	2.20793	0.507111	0.261198	0.18134	4.25751e-20	8.20257e-19	-2.84422	down
FvesChr6G00026250	0.577286	0.673986	0.168184	1.05751	1.36355	0.973202	0.00177731	0.00623662	1.1973	up
FvesChr6G00026470	0.187915	0.346276	0.24906	0.511829	0.529555	0.692359	7.63689e-05	0.000355427	1.08856	up
FvesChr6G00026820	143.149	125.573	150.108	73.5265	72.4875	68.754	9.53199e-57	6.99518e-55	-1.04078	down
FvesChr6G00027970	12.8081	15.8599	12.3693	39.5702	36.0041	35.8432	3.18733e-58	2.46217e-56	1.36658	up
FvesChr6G00029630	0.207175	0.1883	0.129835	0.384861	0.386479	0.391959	5.56422e-05	0.000266729	1.06739	up
FvesChr6G00029770	41.188	44.2238	43.9151	20.8749	22.5441	20.9794	1.60455e-59	1.32171e-57	-1.0813	down
FvesChr6G00030150	0.250857	0.0852008	0.127565	0.856358	0.871841	0.860688	9.21394e-09	7.54739e-08	2.33964	up
FvesChr6G00030210	5.00115	2.1111	5.54045	1.10861	0.772162	0.878757	1.2968e-15	1.8677e-14	-2.28249	down
FvesChr6G00030770	0.223551	0.279142	0.26748	0.527126	0.560829	0.65442	1.52633e-06	9.55138e-06	1.10727	up
FvesChr6G00031280	0.26176	0.217724	0.251277	0.607877	0.826414	0.345821	0.000258357	0.00109308	1.2142	up
FvesChr6G00031450	0.396322	0.262646	0.516128	1.41243	1.2803	1.29845	7.44979e-09	6.16489e-08	1.66727	up
FvesChr6G00031500	13.8032	15.7741	14.9329	6.39751	6.34354	5.51904	3.04312e-42	1.51173e-40	-1.35647	down
FvesChr6G00033150	0.439005	0.420548	0.286206	0.0946114	0.101382	0.264154	0.000663386	0.00256905	-1.43153	down
FvesChr6G00033180	1.73056	1.65643	1.17336	6.83532	8.26824	7.04425	2.21791e-45	1.1976e-43	2.205	up
FvesChr6G00033620	6.71488	5.88019	5.75959	14.1855	11.7783	13.5121	1.3163e-17	2.1819e-16	1.02184	up
FvesChr6G00033640	0.479373	0.550693	0.262887	1.08781	1.13041	1.04202	6.61561e-08	4.95864e-07	1.26822	up
FvesChr6G00033710	0.453724	0.237081	0.576814	1.03801	1.06322	1.22855	1.68122e-05	8.89068e-05	1.28954	up
FvesChr6G00033740	0.548092	0.277729	0.539445	1.12596	0.871128	1.0301	7.04076e-06	3.98886e-05	1.04898	up
FvesChr6G00035050	28.5451	28.6359	32.506	16.5316	15.9599	14.5072	4.90189e-19	8.93239e-18	-1.00664	down
FvesChr6G00035540	0.693239	0.490523	0.725241	1.94223	1.53796	1.60109	9.74756e-10	8.84623e-09	1.32032	up
FvesChr6G00036320	1.13368	1.38794	1.3742	3.10233	3.10085	2.98678	2.31364e-05	0.000119379	1.1722	up
FvesChr6G00036480	53.2075	43.2508	47.7512	20.0624	20.4363	21.5064	1.02781e-72	1.21124e-70	-1.29651	down
FvesChr6G00036620	2.18826	3.1639	2.1004	8.75016	8.38999	8.86077	1.00012e-37	4.27168e-36	1.74092	up
FvesChr6G00036740	1.43168	1.82971	1.08829	3.22541	4.37893	3.63078	2.66154e-09	2.31398e-08	1.30842	up
FvesChr6G00036790	0.69548	0.680004	0.643021	2.07114	2.2331	1.97825	7.25373e-07	4.76256e-06	1.56368	up
FvesChr6G00037910	11.5632	10.2579	10.9902	5.21397	4.98733	5.17993	1.13025e-23	2.60312e-22	-1.17401	down
FvesChr6G00038120	3.93703	3.89063	3.60536	12.7847	12.4088	11.4474	5.94414e-51	3.77827e-49	1.60524	up
FvesChr6G00038680	0.393653	0.288372	0.539696	0.91824	0.891469	1.59896	6.35639e-06	3.62757e-05	1.38184	up
FvesChr6G00038770	1.96736	2.09398	2.02552	4.03091	4.69767	4.45082	1.45783e-16	2.25663e-15	1.04149	up
FvesChr6G00038930	0.280826	0.219373	0.192786	0.784361	1.00575	0.881703	1.1337e-11	1.23091e-10	1.85921	up
FvesChr6G00039230	5.94755	6.7334	4.36996	13.2519	12.9597	14.6452	3.14756e-18	5.45251e-17	1.1879	up
FvesChr6G00040370	3.55279	3.7747	3.89124	10.0598	8.86103	9.02277	1.74959e-18	3.08375e-17	1.24254	up
FvesChr6G00040620	2.07839	1.51265	1.41998	3.80276	3.54306	3.60392	8.99322e-12	9.8371e-11	1.04045	up
FvesChr6G00041120	1.93476	2.23172	1.82539	3.4144	5.4281	4.68694	3.93321e-09	3.36521e-08	1.10571	up
FvesChr6G00041830	2.29146	1.85139	2.50245	5.63892	4.8988	4.91742	1.66931e-14	2.22002e-13	1.13258	up
FvesChr6G00042280	2.01531	1.90491	2.18874	5.39492	5.51755	5.62738	1.86563e-70	2.0917e-68	1.35766	up
FvesChr6G00043060	4.18281	3.68803	4.14135	1.43277	1.66129	1.56011	5.81488e-32	1.91986e-30	-1.44536	down
FvesChr6G00043740	10.2967	12.6495	11.2142	3.74403	4.42124	4.00553	4.14238e-48	2.40571e-46	-1.56114	down
FvesChr6G00044270	5.92517	5.8788	4.88729	20.1618	18.9039	20.4923	2.89628e-83	4.32967e-81	1.75836	up
FvesChr6G00044410	5.20159	5.90331	4.48411	13.9577	12.2749	13.0675	7.21526e-34	2.65354e-32	1.26145	up
FvesChr6G00044800	10.5828	10.7399	9.09972	35.9215	31.3361	35.7205	1.12493e-68	1.22716e-66	1.68249	up
FvesChr6G00044960	173.485	164.983	165.264	75.1931	75.9637	75.1104	5.15564e-149	2.31216e-146	-1.2319	down
FvesChr6G00045700	33.7135	29.1985	28.6384	14.6783	15.1554	15.8809	1.18303e-61	1.04372e-59	-1.07981	down
FvesChr6G00047000	3.19119	3.66659	3.33791	8.41308	8.24996	8.58539	8.97544e-50	5.46824e-48	1.23578	up
FvesChr6G00047610	4.51121	4.89769	4.2569	10.5034	10.737	10.728	3.71051e-58	2.85268e-56	1.15187	up
FvesChr6G00047670	1.43052	1.76601	1.60137	4.50134	4.22138	3.91125	4.24888e-28	1.19509e-26	1.32999	up
FvesChr6G00047840	8.2375	9.18225	8.34692	18.8992	19.5029	19.1624	6.08292e-55	4.28859e-53	1.08589	up
FvesChr6G00048170	0.826365	1.71254	1.10397	0.416556	0.296816	0.63469	6.54675e-05	0.000308065	-1.52574	down
FvesChr6G00048260	4.04677	4.55697	3.87909	15.5771	17.0446	14.6045	9.47336e-88	1.49948e-85	1.84979	up
FvesChr6G00048700	0.300376	0.491549	0.381865	1.05224	1.05899	1.37883	2.83397e-10	2.72835e-09	1.51336	up
FvesChr6G00048790	15.6058	19.2474	15.2868	47.6378	47.2339	48.8196	8.63006e-80	1.18078e-77	1.44283	up
FvesChr6G00048820	25.7627	30.57	21.6641	58.3695	61.0455	61.7956	5.84495e-35	2.26299e-33	1.14115	up
FvesChr6G00049420	22.7283	24.0954	21.8886	70.8768	67.0144	68.1891	1.18125e-143	4.5408e-141	1.50885	up
FvesChr6G00049460	9.45643	8.18447	8.70158	2.54718	3.25398	2.87457	2.74631e-61	2.39671e-59	-1.67753	down
FvesChr6G00049630	1.37232	1.63603	1.79748	4.54384	3.64257	4.23999	1.49502e-18	2.64662e-17	1.29728	up
FvesChr6G00049850	2.05381	1.86166	2.18435	4.8891	4.94976	5.38045	2.09288e-33	7.47557e-32	1.23673	up
FvesChr6G00049870	0.0508765	0.28388	0.0739185	0.545096	0.885634	0.788093	7.72012e-08	5.74649e-07	2.45441	up
FvesChr6G00049900	3.70004	4.24757	2.30487	15.7504	15.1332	15.8685	6.75327e-18	1.14169e-16	2.11332	up
FvesChr6G00050170	1.39656	2.11424	1.4864	3.44374	4.66875	3.48663	2.47905e-09	2.1623e-08	1.15739	up
FvesChr6G00050430	7.39165	8.13302	8.77658	3.17821	3.69583	3.27582	1.89127e-18	3.32259e-17	-1.33068	down
FvesChr6G00050630	20.0035	21.9143	21.5296	5.2899	4.27096	4.47873	4.44707e-58	3.40275e-56	-2.25338	down
FvesChr6G00050640	31.3302	32.1836	32.4732	7.96687	7.04421	5.84935	6.82034e-107	1.46819e-104	-2.27185	down
FvesChr6G00050660	41.3094	38.0256	35.6892	12.5827	10.2036	10.893	3.47315e-117	9.04419e-115	-1.8501	down
FvesChr6G00051030	0.119592	0.0969295	0.0345536	0.221419	0.250556	0.189148	0.000741188	0.00283835	1.31861	up
FvesChr6G00051110	0.524196	0.911637	0.521882	1.44549	1.63283	1.69671	3.89279e-08	2.98854e-07	1.23249	up
FvesChr6G00051120	0.47966	0.381002	0.383574	1.0404	1.04108	0.701153	0.000137507	0.000613104	1.08306	up
FvesChr6G00051410	0.848299	1.07707	0.75591	2.12208	2.71334	3.04087	7.59136e-14	9.62784e-13	1.48765	up
FvesChr6G00051530	45.8086	37.4632	38.3873	14.1941	13.5132	15.5516	4.12733e-66	4.11332e-64	-1.57402	down
FvesChr6G00051910	1.43319	1.08416	1.17602	2.69561	2.87152	3.71114	7.86294e-09	6.49014e-08	1.23504	up
FvesChr6G00052020	29.9028	38.1864	29.9164	75.7862	84.8365	79.9648	4.74641e-48	2.74662e-46	1.21938	up
FvesChr6G00052770	8.23586	8.99975	7.07873	27.7122	28.2097	24.8322	5.61561e-57	4.13991e-55	1.66134	up
FvesChr6G00053090	16.369	21.2332	14.2725	60.136	59.8583	58.0416	1.19235e-21	2.53261e-20	1.70214	up
FvesChr6G00053400	2.58919	1.66781	2.32683	0.81969	0.614917	0.534628	5.78871e-15	7.92695e-14	-1.81964	down
FvesChr6G00053580	1.70761	1.2409	1.82809	0.646758	0.621062	0.449002	6.01039e-17	9.53219e-16	-1.54803	down
FvesChr6G00053820	21.1547	27.0487	21.4187	59.1287	67.123	63.6056	9.70115e-59	7.60316e-57	1.37181	up
FvesChr6G00054070	3.45337	4.45136	3.0855	14.0869	15.4595	15.4536	1.8934e-73	2.29842e-71	1.96606	up
FvesChr6G00054630	6.45251	7.67689	5.67332	15.9045	16.0895	16.5082	1.05522e-38	4.69326e-37	1.2197	up
FvesChr6G00054850	8.84543	5.20838	7.54381	3.10374	3.20267	3.70473	1.03396e-09	9.35724e-09	-1.19906	down
FvesChr6G00054860	0.409988	0.582568	0.468028	1.46061	1.43624	1.62495	1.20484e-10	1.20001e-09	1.57089	up
FvesChr6G00054910	2.25858	3.83551	2.41512	9.52582	8.32016	10.0093	2.06117e-18	3.60147e-17	1.65511	up
FvesChr6G00055000	2.22741	3.1829	2.31369	0.140498	0.230257	0.395651	1.7481e-14	2.32097e-13	-3.44918	down
FvesChr6G00055680	3.46992	4.60359	3.6301	0.747814	1.45535	0.760458	4.03612e-09	3.44596e-08	-2.02163	down
FvesChr6G00056270	9.91592	9.38747	8.3053	1.56908	1.93512	1.86464	5.75477e-66	5.70005e-64	-2.43839	down
FvesChr6G00056280	6.16105	4.60085	4.20963	1.92032	1.61609	1.96497	7.04701e-20	1.34485e-18	-1.53094	down
FvesChr6G00056580	0.301572	0.529787	0.356944	0.739572	0.980663	0.824655	0.00197551	0.00684873	1.0523	up
FvesChr6G00057880	7.3169	7.28441	6.6487	2.63467	3.0592	2.85694	2.41475e-34	9.13025e-33	-1.38775	down
FvesChr6G00057900	0.392245	0.528969	0.34466	1.30531	1.1185	1.26028	8.13623e-11	8.2357e-10	1.48035	up
FvesChr6G00058330	0.756807	0.599763	0.662793	0.184849	0.356402	0.462706	0.00169962	0.00599658	-1.10264	down
FvesChr6G00058860	1.20902	1.23705	1.35695	0.484053	0.337686	0.302915	5.03551e-17	8.04934e-16	-1.82956	down
FvesChr6G00059810	1.46607	2.19328	1.26028	3.00611	3.85398	4.48548	1.17129e-09	1.05292e-08	1.13792	up
FvesChr6G00060050	87.9857	83.3917	94.0873	43.0912	46.942	45.7385	9.93047e-73	1.17888e-70	-1.04477	down
FvesChr6G00060110	1.88565	1.5126	1.38532	12.5346	11.3857	10.6734	5.24687e-101	1.04581e-98	2.76628	up
FvesChr6G00060130	10.1798	8.22213	8.64286	21.7589	21.7481	21.1204	4.47e-50	2.76506e-48	1.17547	up
FvesChr6G00060720	0.856968	0.86088	0.966697	2.90298	2.37879	2.05106	1.98903e-09	1.75481e-08	1.37619	up
FvesChr6G00060900	2.12421	2.94347	2.72861	10.7296	11.0585	9.68075	8.49567e-61	7.29588e-59	1.94938	up
FvesChr6G00060930	16.7187	15.441	16.603	3.653	4.98896	4.4471	7.45332e-61	6.43496e-59	-1.97155	down
FvesChr6G00061550	10.6223	11.8602	8.35578	24.8118	25.7873	25.6905	1.79946e-37	7.64533e-36	1.23231	up
FvesChr6G00061770	1.37492	0.892751	1.25953	3.76493	4.26343	4.74483	1.59035e-13	1.95852e-12	1.75528	up
FvesChr6G00061780	227.424	270.668	228.499	594.888	627.595	610.209	6.06e-81	8.65829e-79	1.25682	up
FvesChr6G00061810	0.307742	0.375204	0.290913	1.52031	1.16218	1.54522	1.73299e-14	2.30281e-13	2.05058	up
FvesChr6G00061840	7.41779	8.7885	7.62696	28.8621	26.1689	28.12	1.34703e-93	2.28924e-91	1.73119	up
FvesChr6G00062570	0.782091	0.893942	0.535372	2.37268	2.2311	2.31239	3.06813e-09	2.64863e-08	1.57839	up
FvesChr6G00062580	0.199847	0.201506	0.206426	0.58144	0.608796	0.656968	1.27507e-06	8.08243e-06	1.52595	up
FvesChr6G00062750	2.19297	1.79409	2.03496	0.641651	0.322257	0.647643	1.62805e-10	1.60274e-09	-2.01044	down
FvesChr6G00062780	11.9519	10.9322	10.0369	2.74857	2.17504	2.79136	2.77536e-62	2.50325e-60	-2.18122	down
FvesChr6G00063760	7.45585	6.85347	7.00641	2.53977	2.53674	2.78336	1.22782e-36	5.05692e-35	-1.52202	down
FvesChr6G00063840	0.289419	0.266224	0.367935	0.904419	1.37999	1.1905	1.60066e-07	1.15061e-06	1.83231	up
FvesChr6G00064020	0.585791	0.717172	0.640796	1.77918	2.35287	1.21261	3.55254e-06	2.10944e-05	1.40274	up
FvesChr6G00064320	0.469848	0.422414	0.281088	1.09002	1.31783	1.34188	3.42905e-10	3.26427e-09	1.59525	up
FvesChr6G00064340	20.2277	20.0822	18.9044	43.9482	41.0938	42.8026	2.50555e-52	1.67851e-50	1.03324	up
FvesChr6G00064350	0.4975	0.47951	0.444435	1.11275	1.28224	1.1098	0.000130331	0.000584174	1.2276	up
FvesChr6G00066520	0.793856	1.43238	1.0723	3.4645	3.10178	3.50635	1.53217e-10	1.51481e-09	1.56034	up
FvesChr6G00066860	0.710215	0.84494	0.499904	1.81079	1.71765	1.96113	6.51832e-15	8.88837e-14	1.34827	up
FvesChr6G00067300	6.65068	5.99081	5.69788	15.2554	13.8948	13.5946	4.59053e-26	1.18393e-24	1.14122	up
FvesChr6G00067370	14.0711	16.5202	14.9424	34.8596	34.6065	33.0931	1.39813e-51	9.1388e-50	1.09797	up
FvesChr6G00067500	111.276	107.82	105.252	33.1396	39.6504	37.1047	1.39042e-142	5.1019e-140	-1.63814	down
FvesChr6G00067710	0.916769	1.0898	0.98418	3.0295	3.02212	3.59383	1.00542e-17	1.68038e-16	1.61873	up
FvesChr7G00321400	36.1057	43.6912	29.3002	179.134	190.295	204.965	1.3836e-38	6.12006e-37	2.3186	up
FvesChr7G00321410	22.1555	27.7166	16.2695	129.21	136.19	150.126	2.3288e-30	7.24441e-29	2.5736	up
FvesChr7G00321600	0.126849	0.153867	0.188138	0.702965	0.75844	0.586544	1.67398e-17	2.74938e-16	2.06399	up
FvesChr7G00321710	5.17226	6.04279	4.11583	15.5638	15.1537	15.3726	3.91756e-42	1.94015e-40	1.51733	up
FvesChr7G00321810	0.187848	0.125922	0.11312	0.447451	0.471413	0.27201	0.000173214	0.000759516	1.39512	up
FvesChr7G00322030	1.82818	2.08881	1.52086	6.04612	5.08827	5.63108	1.27445e-27	3.51725e-26	1.55405	up
FvesChr7G00324580	10.425	14.1521	12.5707	41.1353	48.5915	42.9121	4.30237e-77	5.69359e-75	1.76269	up
FvesChr7G00325780	5.30969	4.88976	5.6643	2.83515	2.52847	2.26586	6.76634e-18	1.1427e-16	-1.13121	down
FvesChr7G00328300	0.33363	0.444889	0.335895	0.845447	0.839882	0.732003	6.01041e-10	5.58975e-09	1.05608	up
FvesChr7G00329660	1.44592	1.21806	1.14344	6.06546	5.92324	7.79408	1.5638e-41	7.55914e-40	2.28799	up
FvesChr7G00331030	8.52857	9.28773	7.68104	18.4976	18.0291	18.313	1.20105e-38	5.32719e-37	1.03067	up
FvesChr7G00331880	1.33417	0.531019	1.11308	6.81989	7.64266	7.08491	2.63132e-32	8.85057e-31	2.72803	up
FvesChr7G00334720	0.420927	0.362442	0.512508	0.973592	1.03022	0.825145	1.49189e-05	7.94934e-05	1.04735	up
FvesChr7G00335960	14.2637	15.9079	14.6903	33.5785	43.3604	38.4337	2.02897e-47	1.1494e-45	1.28807	up
FvesChr7G00337220	7.93035	6.91069	6.72972	3.27903	2.9934	3.96244	5.79373e-24	1.34978e-22	-1.16159	down
FvesChr7G00338200	0.32548	0.34392	0.266657	0.785627	0.766388	0.53846	0.000426919	0.00172401	1.09426	up
FvesChr7G00338650	0.019701	0.0267649	0.0375685	0.15285	0.177437	0.133913	8.31177e-09	6.84312e-08	2.41003	up
FvesChr7G00338830	0.195246	0.228412	0.0992855	0.914497	1.0344	1.08137	5.61949e-21	1.13564e-19	2.47288	up
FvesChr7G00339500	0.531269	0.721759	0.552597	1.98598	1.6069	1.6727	9.61839e-10	8.74374e-09	1.48434	up
FvesChr7G00339520	0.325241	0.336782	0.302543	0.707776	0.823729	0.57772	0.000772095	0.00294485	1.06271	up
FvesChr7G00340430	2.33481	2.35077	1.99446	4.89261	5.00655	5.34685	1.54824e-16	2.38971e-15	1.1137	up
FvesChr7G00340780	7.53978	6.14593	6.72031	3.04402	2.52099	2.72518	1.70636e-29	5.13021e-28	-1.38201	down
FvesChr7G00340960	0.346924	0.303499	0.320757	0.706886	0.707345	0.731598	2.27092e-05	0.000117287	1.06005	up
FvesChr7G00341730	0.584866	0.486473	0.409701	1.89069	1.87812	2.15386	1.65905e-22	3.63438e-21	1.91102	up
FvesChr7G00341810	0.439557	0.765593	0.358207	2.41927	2.63925	2.80902	6.81568e-19	1.23362e-17	2.29332	up
FvesChr7G00343310	2.41012	1.96565	2.36852	4.54145	5.18307	5.28623	3.35554e-16	5.05365e-15	1.069	up
FvesChr7G00344050	0.520686	0.520133	0.382887	1.25416	0.984427	1.40445	6.06971e-09	5.07223e-08	1.27429	up
FvesChr7G00344120	2.77154	3.09292	2.46975	17.7689	16.1826	16.3783	6.28742e-181	3.75964e-178	2.5239	up
FvesChr7G00345280	0.270464	0.301826	0.304542	0.654498	0.769674	0.600298	8.07913e-07	5.27233e-06	1.14102	up
FvesChr7G00346490	7.62774	7.51169	8.6267	3.75357	3.36872	2.80653	1.62392e-22	3.56226e-21	-1.33083	down
FvesChr7G00349000	6.96195	6.42936	6.01236	13.9305	14.4604	16.0305	1.3954e-40	6.56812e-39	1.11509	up
FvesChr7G00349090	0.978359	0.985104	0.836521	2.03759	2.38523	2.01774	7.09168e-09	5.88059e-08	1.13013	up
FvesChr7G00349100	1.34407	1.2828	0.834483	5.90783	5.72977	5.56456	8.38265e-60	6.97618e-58	2.23697	up
FvesChr7G00349150	1.3652	1.66223	1.44084	3.13093	3.52085	2.83474	0.000121866	0.000549128	1.02449	up
FvesChr7G00349690	81.2047	80.6564	78.5885	33.1021	39.3939	36.794	9.47095e-83	1.37755e-80	-1.21443	down
FvesChr7G00350020	1.95089	1.32916	1.60392	0.438066	0.631281	0.548274	2.25152e-09	1.97559e-08	-1.67308	down
FvesChr7G00350180	5.46331	5.7327	5.68427	13.2476	13.4834	13.6409	5.70121e-75	7.24772e-73	1.18238	up
FvesChr7G00350190	1.29554	0.833039	1.18328	2.13064	2.66551	2.74809	1.51318e-06	9.48012e-06	1.0923	up
FvesChr7G00350220	115.667	114.479	116.042	50.8247	54.0154	52.7222	8.63598e-149	3.76832e-146	-1.2129	down
FvesChr7G00351760	0.930515	1.17198	0.877356	0.471265	0.525846	0.514528	5.03592e-05	0.000242716	-1.04826	down
FvesChr7G00351810	0.269251	0.101609	0.211294	0.511499	0.510714	0.511069	5.77238e-06	3.32009e-05	1.28654	up
FvesChr7G00352130	1.60309	2.14636	1.34807	4.23356	4.18411	4.36256	2.5723e-22	5.58948e-21	1.25745	up
FvesChr7G00352370	0.942562	1.08888	1.24718	2.94338	2.10616	2.43862	3.06433e-10	2.94136e-09	1.11695	up
FvesChr7G00353610	0.991711	0.561372	1.0086	0.566376	0.332755	0.454743	0.00130434	0.00472482	-1.0155	down
FvesChr7G00353980	0.350712	0.444159	0.332503	2.02153	2.0848	2.15491	9.85029e-34	3.58991e-32	2.41471	up
FvesChr7G00355030	68.5912	69.336	68.7126	36.0964	33.5734	32.0088	1.33151e-80	1.86932e-78	-1.09965	down
FvesChr7G00355040	259.177	227.259	237.095	119.054	114.352	120.573	1.42995e-95	2.53698e-93	-1.1087	down
FvesChr7G00355860	0.273291	0.309401	0.194562	0.626674	0.467183	0.560237	6.98749e-05	0.000327374	1.01776	up
FvesChr7G00356000	1.33655	1.34819	1.12425	3.59948	3.11989	3.82196	2.89526e-15	4.0471e-14	1.38972	up
FvesChr7G00356330	8.49305	11.0077	9.36031	29.9377	30.7133	30.1531	9.12122e-59	7.18351e-57	1.58617	up
FvesChr7G00356650	0.203111	0.137969	0.167838	0.433354	0.333581	0.435545	0.000844771	0.00319485	1.14042	up
FvesChr7G00357200	0.0145993	0.057849	0.0433064	1.07605	1.13957	1.14199	3.21183e-33	1.13717e-31	4.90742	up
FvesChr7G00357230	29.9492	23.3246	27.4388	12.45	9.31545	9.94498	1.90942e-37	8.09124e-36	-1.42735	down
FvesChr7G00357690	2.91969	3.25011	3.01026	6.42178	6.83123	7.48345	2.96335e-24	7.02545e-23	1.10132	up
FvesChr7G00357870	3.75905	4.63701	3.8657	15.1316	16.0151	16.2516	2.50802e-126	7.78693e-124	1.8781	up
FvesChr7G00357880	6.60361	6.72191	7.0852	18.2371	18.7097	17.9132	6.17392e-123	1.77996e-120	1.3499	up
FvesChr7G00357940	5.4924	4.81706	4.52531	1.9778	1.4586	1.41771	2.6926e-20	5.26933e-19	-1.68891	down
FvesChr7G00358560	0.706937	0.768331	0.476322	1.7734	1.74531	1.85344	3.48131e-11	3.6521e-10	1.38979	up
FvesChr7G00361340	2.18161	2.07001	1.95492	9.78051	11.2931	12.4839	4.53906e-103	9.51728e-101	2.35504	up
XLOC_006234	7.37784	7.44059	6.04926	17.4232	16.7032	17.5215	3.52196e-41	1.69232e-39	1.23134	up
XLOC_010694	2.1501	1.40231	1.38651	3.12275	3.66497	4.00923	2.25514e-06	1.37861e-05	1.03397	up
XLOC_010985	4.01992	5.20021	2.72345	17.7289	16.1165	17.7635	1.48153e-14	1.9768e-13	2.03674	up
XLOC_020670	27.7608	30.4451	24.6289	61.5041	61.683	60.7576	2.73245e-52	1.82295e-50	1.07526	up
XLOC_026557	4.90536	4.49983	5.40093	1.69902	1.97233	2.02014	1.78686e-12	2.06211e-11	-1.46025	down
XLOC_030867	7.3872	9.33696	6.0721	44.8121	41.1304	42.7138	6.01299e-38	2.59572e-36	2.4203	up
XLOC_033811	0.0936999	0	0.11912	0.0605807	6.18039	7.24096	0.000884487	0.00332635	5.88101	up
XLOC_034759	2.58068	1.64344	2.60972	1.17554	1.24294	0.664452	9.86509e-06	5.43193e-05	-1.21529	down
