# Supplementary material for: Loss-of-function mutation in anthocyanidin reductase activates the anthocyanin synthesis pathway in strawberry
Source: Mol Hortic. 2024 Sep 14;4:33. doi: 10.1186/s43897-024-00106-2 (PMC11401314; doi:10.1186/s43897-024-00106-2)
Supplement: Supplementary file 5 — Supplementary Material 5 [file 43897_2024_106_MOESM5_ESM.xlsx]

## Sheet: Sheet2
Supplemental Table S4. The expression levels of anthocyanin-related structural genes in transcriptomic.
Gene Name	Gene ID	RG1_FPKM	RG2_FPKM	RG3_FPKM	anr1_FPKM	anr2_FPKM	anr3_FPKM	pValue	FDR	log2FC	regulated
PAL1	FvesChr6G00019140	18.1375	26.2379	17.0458	126.217	134.448	133.574	3.40289e-34	1.28064e-32	2.6035	up
PAL2	FvesChr7G00344120	2.77154	3.09292	2.46975	17.7689	16.1826	16.3783	6.28742e-181	3.75964e-178	2.5239	up
C4H	FvesChr3G00120670	28.8421	37.1551	24.7737	139.734	143.892	142.265	5.70586e-33	1.98537e-31	2.15212	up
4CL1	FvesChr4G00140880	14.3134	16.2046	13.156	51.6711	62.3446	57.8398	5.71012e-125	1.73943e-122	1.90077	up
4CL2	FvesChr6G00035540	0.693239	0.490523	0.725241	1.94223	1.53796	1.60109	9.74756e-10	8.84623e-09	1.32032	up
CHS1	FvesChr7G00321400	36.1057	43.6912	29.3002	179.134	190.295	204.965	1.3836e-38	6.12006e-37	2.3186	up
CHI	FvesChr7G00346040	0.172753	0.0611184	0.109809	0.0558458	0.327959	0.279582				ns
F3H	FvesChr1G00293350	133.507	174.072	119.61	594.794	618.832	609.821	2.14623e-31	7.00019e-30	2.0151	up
F3'H	FvesChr5G00245540	31.758	40.9317	28.2362	150.372	175.594	168.353	1.44348e-34	5.50945e-33	2.21388	up
DFR1	FvesChr2G00226830	4.44584	5.60801	4.19822	17.1827	19.7308	22.383	9.86497e-66	9.59458e-64	1.98654	up
DFR2	FvesChr2G00226820	6.109	8.1326	4.65717	40.0661	40.6705	40.2922	1.50502e-28	4.35457e-27	2.60296	up
ANS	FvesChr5G00230460	96.1689	121.243	88.326	505.877	516.473	506.084	2.89238e-52	1.9217e-50	2.24326	up
UFGT	FvesChr4G00131790	0.491925	0.640461	0.635801	1.9507	1.85039	1.59225	4.4348e-12	4.94815e-11	1.54823	up
ANR	FvesChr3G00071690	217.713	296.659	190.197	268.791	278.937	285.787				ns
MYB10	FvesChr1G00306600	0.165073	0.458715	0.400632	0.116429	0.0795042	0				ns
Note: up: up-regulated; ns: no significant.
