# Supplementary material for: Loss-of-function mutation in anthocyanidin reductase activates the anthocyanin synthesis pathway in strawberry
Source: Mol Hortic. 2024 Sep 14;4:33. doi: 10.1186/s43897-024-00106-2 (PMC11401314; doi:10.1186/s43897-024-00106-2)
Supplement: Supplementary file 6 — Supplementary Material 6 [file 43897_2024_106_MOESM6_ESM.xlsx]

## Sheet: DEGs_TF
Supplemental Table S5. The differentially expressed genes of transcription factors.
Gene ID	Transcription Factor Family
FvesChr4G00138230.1	AP2
FvesChr2G00209970.1	ARF
FvesChr1G00296880.1	B3
FvesChr2G00187650.1	B3
FvesChr5G00241880.1	bHLH
FvesChr5G00243040.1	bHLH
FvesChr5G00246950.1	bHLH
FvesChr5G00255460.1	bHLH
FvesChr5G00274590.1	bHLH
FvesChr6G00006300.1	bHLH
FvesChr6G00061810.1	bHLH
FvesChr3G00089880.1	bZIP
FvesChr3G00106180.1	C2H2
FvesChr3G00113290.1	C2H2
FvesChr6G00017020.1	C2H2
FvesChr6G00017030.1	C2H2
FvesChr7G00353610.1	C2H2
FvesChr7G00350220.1	C3H
FvesChr1G00302560.1	Dof
FvesChr5G00248380.1	E2F/DP
FvesChr6G00016580.1	E2F/DP
FvesChr1G00290130.1	ERF
FvesChr2G00212470.1	ERF
FvesChr2G00226030.1	ERF
FvesChr2G00228390.1	ERF
FvesChr3G00090420.1	ERF
FvesChr5G00230790.1	ERF
FvesChr5G00252670.1	ERF
FvesChr6G00033150.1	ERF
FvesChr6G00036790.1	ERF
FvesChr6G00038120.1	ERF
FvesChr5G00257700.1	G2-like
FvesChr6G00041120.1	GATA
FvesChr5G00230880.1	GRAS
FvesChr6G00012970.1	GRAS
FvesChr6G00044410.1	GRF
FvesChr6G00061840.1	HD-ZIP
FvesChr7G00355860.1	HD-ZIP
FvesChr3G00081450.1	LBD
FvesChr3G00085750.1	LBD
FvesChr6G00064340.1	LBD
FvesChr4G00174740.1	M-type_MADS
FvesChr2G00217260.1	R2R3_MYB
FvesChr2G00222710.1	3R_MYB
FvesChr4G00157290.1	R2R3_MYB
FvesChr5G00229600.1	R2R3_MYB
FvesChr5G00235380.1	R2R3_MYB
FvesChr6G00044270.1	R2R3_MYB
FvesChr6G00056270.1	R2R3_MYB
FvesChr6G00056280.1	R2R3_MYB
FvesChr7G00338200.1	R2R3_MYB
FvesChr7G00341810.1	R2R3_MYB
FvesChr5G00262850.1	MYB_related
FvesChr2G00205820.1	NAC
FvesChr3G00090380.1	NAC
FvesChr3G00098730.1	NAC
FvesChr4G00161050.1	NF-YC
FvesChr1G00291740.1	Nin-like
FvesChr3G00078620.1	SBP
FvesChr5G00239260.1	SBP
FvesChr6G00033620.1	SBP
FvesChr2G00191390.1	SRS
FvesChr2G00218270.1	TALE
FvesChr6G00013380.1	Trihelix
FvesChr4G00170910.1	WOX
FvesChr3G00079970.1	WOX
FvesChr2G00228640.1	WRKY
FvesChr4G00136150.1	WRKY
FvesChr5G00234270.1	WRKY
FvesChr6G00003170.1	WRKY
FvesChr6G00012490.1	WRKY
FvesChr6G00036480.1	WRKY
FvesChr7G00340780.1	WRKY
