# Supplementary material for: Loss-of-function mutation in anthocyanidin reductase activates the anthocyanin synthesis pathway in strawberry
Source: Mol Hortic. 2024 Sep 14;4:33. doi: 10.1186/s43897-024-00106-2 (PMC11401314; doi:10.1186/s43897-024-00106-2)
Supplement: Supplementary file 7 — Supplementary Material 7 [file 43897_2024_106_MOESM7_ESM.xlsx]

## Sheet: Sheet3
Supplemental Table S6. The primer sequences used in vector construction.
Original Vector	Gene		Primer Sequence*	Target Vector
pLacZi	ANR promoter	Forward	TGATATTGGATCGGAATTCTTCTACCCCTTGATTTTAATC	pLacZi-ProANR
		Reverse	ACAGAGCACATGCCTCGAGGGCTTAAACTCTAGCTTTGC
	UFGT promoter	Forward	TGATATTGGATCGGAATTCAAGCTAACAAGGATCATAAAC	pLacZi-ProUFGT
		Reverse	ACAGAGCACATGCCTCGAGTTCTAGCTAGTGATCAAGCTACG
pGreen0800-LUC	ANR promoter	Forward	TCGACGGTATCGATAAGCTTTTCTACCCCTTGATTTTAATC	pGreen0800-ProANR::LUC
		Reverse	GCTCTAGAACTAGTGGATCCGGCTTAAACTCTAGCTTTGC
	UFGT promoter	Forward	TCGACGGTATCGATAAGCTTAAGCTAACAAGGATCATAAAC	pGreen0800-ProUFGT::LUC
		Reverse	GCTCTAGAACTAGTGGATCCTTCTAGCTAGTGATCAAGCTACG
mpB42AD	MYB9	Forward	TTAACGTCAAGGAGGAATTCATGGGGAGGAGTCCATGTTGC	mpB42AD-MYB9
		Reverse	GGAGGAGCACCCATCTCGAGGATACTATTTTCCTGGCCCAGCC
	MYB11	Forward	TTAACGTCAAGGAGGAATTCATGGGGAGGAGTCCTTGTTGTGC	mpB42AD-MYB11
		Reverse	GGAGGAGCACCCATCTCGAGTGAGAGCCAGTCCAGCTCAG
	MYB105	Forward	TTAACGTCAAGGAGGAATTCATGGGAAGGGCTCCTTGTTG	mpB42AD-MYB105
		Reverse	GGAGGAGCACCCATCTCGAGGATCAGCAGCGACTCAGCAAAAG
pHB-35S::YFP	MYB9	Forward	ACCAGTCTCTCTCTAAGCTTATGGGGAGGAGTCCATGTTGC	pHB-35S::MYB9-YFP
		Reverse	CCCTTGCTCACCATACTAGTGATACTATTTTCCTGGCCCAGCC
	MYB11	Forward	ACCAGTCTCTCTCTAAGCTTATGGGGAGGAGTCCTTGTTGTGC	pHB-35S::MYB11-YFP
		Reverse	CCCTTGCTCACCATACTAGTTGAGAGCCAG TCCAGCTCAG
	MYB105	Forward	ACCAGTCTCTCTCTAAGCTTATGGGAAGGGCTCCTTGTTG	pHB-35S::MYB105-YFP
		Reverse	CCCTTGCTCACCATACTAGTGATCAGCAGCGACTCAGCAAAAG
	bHLH3	Forward	ACCAGTCTCTCTCTAAGCTTATGGCGACACCGCCACCGAG	pHB-35S::bHLH3-YFP
		Reverse	CCCTTGCTCACCATACTAGTCACGGCTATGGTTGAGACTGT
*Italics letters represent homologous arm sequences.
